# Supplementary material for: The Complete Chloroplast Genome of Encyclia tampensis (Orchidaceae): Structural Variation and Heterogeneous Evolutionary Dynamics in Epidendreae
Source: Genes (Basel). 2025 Nov 28;16(12):1418. doi: 10.3390/genes16121418 (PMC12733160; doi:10.3390/genes16121418)
Supplement: Supplementary file 1 [file genes-16-01418-s001.zip]

Archive with 13 entries (13 files):
- Table S1 Species and GenBank Accession.xlsx
- Table S2 Whole_Genome_Statistics.xlsx
- Table S3 RSCU_Analysis_Epidendreae.xlsx
- Table S4 Epidendreae_SSR_Analysis.xlsx
- Table S5 Cypripedioideae_Codon_Usage_Analysis.xlsx
- Table S6 Epidendreae_Neutrality_Analysis.xlsx
- Table S7  Codon_Usage_Statistics.xlsx
- Table S8  COA_Statistics.xlsx
- Table S9 Enhanced_Publication_Complete.xlsx
- Tables S10 Orchidaceae_Phylogenetic_Analysis.xlsx
- Figure S1 Quality assessment of chloroplast genome sequencing of Encyclia tampensis.jpg
- Figure S2 NA of codon usage patterns in Epidendreae cpDNA.jpg
- Figure S3 PR2 plot analysis of codon usage patterns in Epidendreae.jpg
