# Supplementary material for: The Complete Chloroplast Genome of Encyclia tampensis (Orchidaceae): Structural Variation and Heterogeneous Evolutionary Dynamics in Epidendreae
Source: Genes (Basel). 2025 Nov 28;16(12):1418. doi: 10.3390/genes16121418 (PMC12733160; doi:10.3390/genes16121418)
Supplement: Supplementary file 1 [file genes-16-01418-s001.zip › Table S1 Species and GenBank Accession.xlsx]

## Sheet: Table S1
Table S1. The species names and accession numbers of the 40 Epidendreae plastomes
Species	GenBank Accession
Epidendrum avicula	OR460026
Epidendrum diffusum	OR460023
Epidendrum eburneum	OR460025
Epidendrum ibaguense	PV424006
Corallorhiza sinensis	MW191791
Epidendrum ciliare	OR460022
Caularthron bicornutum	PQ279222
Myrmecophila thomsoniana	PQ279223
Masdevallia picturata	KJ566305
Restrepia trichoglossa	OR713739
Masdevallia coccinea	KP205432
Dracula astuta	PP094516
Dracula mendozae	OR713737
Dracula erythrochaete	OR713738
Octomeria grandiflora	MW375128
Scaphosepalum antenniferum	OR713741
Pabstiella mirabilis	MW375130
Pleurothallis matudana	OR909687
Stelis kefersteiniana	OR909686
Stelis montserratii	MW375125
Stelis grandiflora	MW375129
Anathallis obovata	MH979332
Dryadella lilliputiana	MW375126
Myoxanthus exasperatus	MW375127
Cremastra aphylla	MW683324
Danxiaorchis yangii	OQ540481
Epidendrum porpax	OR460024
Encyclia tampensis	PX501755
Cremastra appendiculata	MG925366
Oreorchis patens	MN200369
Cremastra unguiculata	MN200381
Acianthera recurva	MW375123
Cattleya crispata	KP168671
Cattleya liliputana	KP202881
Specklinia grobyi	OR713740
Phloeophila pelecaniceps	OR909688
Corallorhiza maculata	MN200380
Corallorhiza striata	JX087681
Changnienia amoena	MN047293
Tipularia japonica	ON969396
