# Supplementary material for: The Complete Chloroplast Genome of Encyclia tampensis (Orchidaceae): Structural Variation and Heterogeneous Evolutionary Dynamics in Epidendreae
Source: Genes (Basel). 2025 Nov 28;16(12):1418. doi: 10.3390/genes16121418 (PMC12733160; doi:10.3390/genes16121418)
Supplement: Supplementary file 1 [file genes-16-01418-s001.zip › Table S2 Whole_Genome_Statistics.xlsx]

## Sheet: Genome_Statistics
Supplementary Table S2 Whole genome statistics
GenBank accession number	Species Name	Total length (bp)	Total GC (%)	A%	T%	C%	G%	GC1%	GC2%	GC3%	GC3s	Coding region length (bp)	Coding region GC (%)	Noncoding region length (bp)	Noncoding region GC (%)	Protein-coding gene num	rRNA gene num	tRNA gene num	Total gene num	Protein-coding region GC (%)	rRNA GC (%)	tRNA GC (%)	Average RSCU	Average ENC
MW375123	chloroplast Acianthera recurva	148246	36.97	30.9	32.13	18.75	18.22	45.59	37.51	29.96	27.01	70063	37.69	66250	33.04	81	8	38	127	37.69	55.08	52.89	1	46.501
MH979332	chloroplast Anathallis obovata	155515	37.05	31.02	31.93	18.8	18.25	45.39	37.89	29.88	26.78	76801	37.72	66808	33.16	87	8	38	133	37.72	55.16	52.79	1	47.536
KP168671	chloroplast Cattleya crispata	148343	37.27	30.78	31.96	18.9	18.36	45.94	38.18	30.52	27.61	67974	38.21	68384	33.28	78	8	39	125	38.21	55.28	52.6	1	47.559
KP202881	chloroplast Cattleya liliputana	147092	37.35	30.77	31.88	18.94	18.42	45.93	38.17	30.51	27.61	67959	38.2	67147	33.4	78	8	39	125	38.2	55.28	52.62	1	47.609
PQ279222	chloroplast Caularthron bicornutum	150557	37.28	30.77	31.95	18.93	18.36	45.92	38.05	30.7	27.75	72313	38.22	66327	33.14	83	8	38	129	38.22	55.25	52.83	1	47.931
MN047293	chloroplast Changnienia amoena	156818	37.11	30.98	31.91	18.86	18.25	45.21	37.94	30.12	27.05	80068	37.76	64895	33.1	87	8	37	132	37.76	55.25	53.04	1	47.851
MN200380	chloroplast Corallorhiza maculata	146198	36.84	31.39	31.77	18.9	17.94	44.89	38.42	31.4	28.69	37783	38.24	96477	34.07	55	8	38	101	38.24	55.3	53.02	1	48.153
MW191791	chloroplast Corallorhiza sinensis	148124	36.65	31.05	32.3	18.63	18.02	44.92	37.3	29.97	27.16	58780	37.4	77425	33.29	69	8	38	115	37.4	55.32	53.08	1	47.907
JX087681	chloroplast Corallorhiza striata var. vreelandii	137505	36.41	31.26	32.33	18.46	17.95	43.13	36.05	30.27	27.64	39499	36.48	86159	33.86	48	8	37	93	36.48	55.23	53.05	1	46.106
MW683324	chloroplast Cremastra aphylla	157952	36.98	31.88	31.13	18.33	18.65	45.23	38.21	30.35	27.28	77142	37.93	68896	32.85	85	8	38	131	37.93	55.3	53.1	1	47.713
MG925366	chloroplast Cremastra appendiculata	155320	37.19	30.84	31.97	18.91	18.28	45.97	38.52	30.89	27.96	70149	38.46	73236	33.11	79	8	38	125	38.46	55.3	52.99	1	47.938
MN200381	chloroplast Cremastra unguiculata	159341	36.94	31.07	31.99	18.79	18.15	45.23	38.01	30.2	27.12	78793	37.81	68632	32.84	85	8	38	131	37.81	55.25	53.18	1	47.983
OQ540481	chloroplast Danxiaorchis yangii	123455	36.09	32.6	31.31	17.75	18.34	44.87	38.78	27.01	24.28	10787	36.88	107453	35.17	25	5	29	59	36.88	54.86	51.4	1	48.667
PP094516	chloroplast Dracula astuta	157516	36.87	31.1	32.03	18.74	18.14	45.05	37.74	29.62	26.52	79642	37.47	65967	32.95	87	8	38	133	37.47	55.19	52.95	1	47.627
OR713738	chloroplast Dracula erythrochaete	157517	36.87	31.1	32.03	18.74	18.14	45.06	37.69	29.58	26.49	79723	37.44	65885	32.97	86	8	38	132	37.44	55.19	52.98	1	47.418
OR713737	chloroplast Dracula mendozae	157484	36.88	31.08	32.03	18.74	18.14	45.06	37.71	29.59	26.5	79723	37.45	65850	32.99	86	8	38	132	37.45	55.19	53.01	1	47.417
MW375126	chloroplast Dryadella lilliputiana	156807	37.07	30.96	31.96	18.83	18.24	45.49	37.59	30.13	27.09	72373	37.74	72501	33.52	87	8	38	133	37.74	55.19	52.85	1	46.838
Seq21	chloroplast Encyclia tampensis	160650	36.91	31.15	31.94	18.69	18.22	46.96	39.43	30.29	27.37	60412	38.89	88231	33.14	77	8	39	124	38.89	55.25	52.78	1	47.142
OR460026	chloroplast Epidendrum avicula	149741	37.16	30.86	31.98	18.86	18.3	45.42	37.88	30.5	27.53	70753	37.93	67076	33.24	84	8	38	130	37.93	55.23	52.86	1	47.177
OR460022	chloroplast Epidendrum ciliare	149580	37.33	30.78	31.88	18.96	18.37	45.68	38	30.32	27.37	72055	38	65611	33.44	83	8	38	129	38	55.23	52.99	1	47.019
OR460023	chloroplast Epidendrum diffusum	147902	37.32	30.74	31.94	18.93	18.39	45.7	38.08	30.39	27.45	70567	38.06	65493	33.38	79	8	37	124	38.06	55.25	52.93	1	47.425
OR460025	chloroplast Epidendrum eburneum	150986	37.19	30.85	31.96	18.87	18.32	45.6	37.89	30.37	27.41	72220	37.95	66928	33.28	83	8	37	128	37.95	55.25	52.83	1	47.254
PV424006	chloroplast Epidendrum ibaguense	147595	37.22	31.18	31.6	18.83	18.39	46.33	38.39	28.02	24.97	49490	37.58	86691	34.71	65	8	31	104	37.58	55.18	53	1	46.973
OR460024	chloroplast Epidendrum porpax	148859	37.27	30.74	32	18.9	18.36	45.7	37.98	30.29	27.35	71266	37.99	65753	33.35	82	8	37	127	37.99	55.25	52.75	1	45.703
KP205432	chloroplast Masdevallia coccinea	157423	36.81	31.1	32.09	18.7	18.11	45.01	37.75	29.49	26.41	79255	37.42	66262	32.89	86	8	38	132	37.42	55.21	52.83	1	46.687
KJ566305	chloroplast Masdevallia picturata	156045	36.88	31.05	32.07	18.76	18.13	44.93	37.66	29.62	26.54	81019	37.4	63208	32.89	88	8	37	133	37.4	55.23	52.88	1	47.459
MW375127	chloroplast Myoxanthus exasperatus	157905	37.05	30.96	31.99	18.84	18.21	45.09	37.79	29.92	26.83	80152	37.6	65820	33.2	87	8	38	133	37.6	55.19	52.78	1	47.699
PQ279223	chloroplast Myrmecophila thomsoniana	156905	37.07	31.05	31.88	18.78	18.29	45.06	37.27	30.4	27.43	79429	37.58	65559	33.25	89	8	38	135	37.58	55.23	52.9	1	47.423
MW375128	chloroplast Octomeria grandiflora	155284	36.95	31.07	31.98	18.81	18.14	44.95	37.66	29.77	26.66	79744	37.46	63607	32.99	87	8	38	133	37.46	55.21	52.92	1	47.241
MN200369	chloroplast Oreorchis patens	158542	36.94	31.04	32.01	18.81	18.14	45.13	37.97	30.01	26.93	78826	37.7	67796	32.92	86	8	38	132	37.7	55.34	53.27	1	47.51
MW375130	chloroplast Pabstiella mirabilis	150317	37.11	30.99	31.9	18.88	18.24	45.51	37.84	30.06	27.06	69928	37.8	68456	33.36	86	8	38	132	37.8	55.19	52.75	1	46.088
OR909688	chloroplast Phloeophila pelecaniceps	157609	37.05	30.95	31.99	18.84	18.21	45.15	37.84	29.92	26.83	79537	37.63	66362	33.26	87	8	38	133	37.63	55.18	52.88	1	47.29
OR909687	chloroplast Pleurothallis matudana	156494	36.97	31.04	31.99	18.8	18.17	45.02	37.86	29.56	26.43	79837	37.48	64673	33.06	87	8	39	134	37.48	55.21	53.03	1	47.494
OR713739	chloroplast Restrepia trichoglossa	158138	36.74	31.17	32.09	18.66	18.08	45.14	37.71	29.56	26.44	78667	37.47	67563	32.74	86	8	38	132	37.47	55.21	52.93	1	46.864
OR713741	chloroplast Scaphosepalum antenniferum	157199	36.95	31.17	31.87	18.63	18.32	45.28	38.02	28.95	25.8	73120	37.42	72170	33.56	85	8	38	131	37.42	55.19	52.91	1	47.034
OR713740	chloroplast Specklinia grobyi	156852	36.98	31.04	31.98	18.8	18.18	45.06	37.8	29.63	26.52	80179	37.5	64758	33.09	87	8	38	133	37.5	55.21	52.94	1	47.24
MW375129	chloroplast Stelis grandiflora	157535	36.92	31.05	32.04	18.79	18.13	45.03	37.74	29.73	26.63	80188	37.5	65414	32.97	87	8	38	133	37.5	55.21	52.82	1	47.536
OR909686	chloroplast Stelis kefersteiniana	156701	36.9	31.04	32.06	18.78	18.13	45.01	37.77	29.69	26.58	80044	37.49	64748	32.91	87	8	38	133	37.49	55.21	52.84	1	47.41
MW375125	chloroplast Stelis montserratii	157479	36.93	31.04	32.03	18.78	18.15	45.03	37.76	29.67	26.56	80188	37.49	65358	33.02	87	8	38	133	37.49	55.21	52.82	1	47.533
ON969396	chloroplast Tipularia japonica	154943	37.03	31.01	31.96	18.82	18.21	45.13	38.01	29.87	26.8	78484	37.67	64539	32.99	86	8	38	132	37.67	55.21	53.13	1	47.676
