# Supplementary material for: The Complete Chloroplast Genome of Encyclia tampensis (Orchidaceae): Structural Variation and Heterogeneous Evolutionary Dynamics in Epidendreae
Source: Genes (Basel). 2025 Nov 28;16(12):1418. doi: 10.3390/genes16121418 (PMC12733160; doi:10.3390/genes16121418)
Supplement: Supplementary file 1 [file genes-16-01418-s001.zip › Table S3 RSCU_Analysis_Epidendreae.xlsx]

## Sheet: Table_S3
Table S3. Statistical summary of RSCU values for all codons across Epidendreae species
codon	mean	sd	min	max	median
UGU(Cys)	1.525	0.039	1.461	1.66	1.534
UGC(Cys)	0.475	0.039	0.34	0.539	0.466
UUU(Phe)	1.258	0.03	1.16	1.352	1.257
UUC(Phe)	0.742	0.03	0.648	0.84	0.742
GCU(Ala)	1.812	0.047	1.547	1.85	1.822
GCA(Ala)	1.223	0.04	1.119	1.434	1.219
GCC(Ala)	0.58	0.011	0.554	0.611	0.581
GCG(Ala)	0.385	0.023	0.351	0.458	0.378
GGA(Gly)	1.6	0.035	1.527	1.656	1.615
GGU(Gly)	1.295	0.028	1.202	1.392	1.294
GGG(Gly)	0.712	0.034	0.589	0.773	0.705
GGC(Gly)	0.393	0.025	0.368	0.527	0.388
GAA(Glu)	1.487	0.025	1.409	1.581	1.486
GAG(Glu)	0.513	0.025	0.419	0.591	0.514
CAA(Gln)	1.514	0.028	1.478	1.657	1.51
CAG(Gln)	0.486	0.028	0.343	0.522	0.49
AUG(Met)	1	0	1	1	1
AGA(Arg)	1.938	0.05	1.835	2.17	1.935
CGA(Arg)	1.338	0.03	1.281	1.485	1.337
CGU(Arg)	1.334	0.053	1.131	1.52	1.334
AGG(Arg)	0.627	0.046	0.376	0.692	0.631
CGG(Arg)	0.416	0.026	0.297	0.474	0.416
CGC(Arg)	0.347	0.019	0.313	0.416	0.348
AAA(Lys)	1.457	0.023	1.385	1.532	1.456
AAG(Lys)	0.543	0.023	0.468	0.615	0.544
UAU(Tyr)	1.609	0.015	1.586	1.667	1.607
UAC(Tyr)	0.391	0.015	0.333	0.414	0.393
UUA(Leu)	1.837	0.112	1.671	2.371	1.848
CUU(Leu)	1.258	0.045	1.031	1.313	1.266
UUG(Leu)	1.219	0.044	1.143	1.325	1.204
CUA(Leu)	0.846	0.027	0.722	0.884	0.851
CUC(Leu)	0.426	0.02	0.369	0.478	0.426
CUG(Leu)	0.414	0.042	0.186	0.454	0.418
CCU(Pro)	1.54	0.05	1.265	1.579	1.555
CCA(Pro)	1.126	0.03	1.066	1.192	1.13
CCC(Pro)	0.88	0.058	0.821	1.197	0.872
CCG(Pro)	0.453	0.023	0.376	0.508	0.452
UGG(Trp)	1	0	1	1	1
UCU(Ser)	1.786	0.038	1.717	1.95	1.781
AGU(Ser)	1.224	0.107	1.145	1.85	1.203
UCA(Ser)	1.197	0.057	0.9	1.313	1.21
UCC(Ser)	0.977	0.054	0.75	1.06	0.975
UCG(Ser)	0.503	0.031	0.375	0.548	0.506
AGC(Ser)	0.313	0.028	0.175	0.352	0.317
ACU(Thr)	1.607	0.033	1.505	1.683	1.607
ACA(Thr)	1.252	0.043	1.184	1.442	1.242
ACC(Thr)	0.692	0.017	0.643	0.744	0.691
ACG(Thr)	0.449	0.043	0.233	0.553	0.455
GAU(Asp)	1.64	0.033	1.456	1.664	1.648
GAC(Asp)	0.36	0.033	0.336	0.544	0.352
AAU(Asn)	1.563	0.02	1.467	1.607	1.565
AAC(Asn)	0.437	0.02	0.393	0.533	0.435
GUU(Val)	1.438	0.033	1.382	1.592	1.435
GUA(Val)	1.428	0.032	1.319	1.465	1.434
GUG(Val)	0.619	0.043	0.408	0.722	0.617
GUC(Val)	0.515	0.029	0.467	0.653	0.51
AUU(Ile)	1.44	0.025	1.374	1.538	1.442
AUA(Ile)	0.926	0.025	0.878	1	0.931
AUC(Ile)	0.634	0.029	0.524	0.678	0.631
CAU(His)	1.547	0.024	1.516	1.656	1.543
CAC(His)	0.453	0.024	0.344	0.484	0.456
Note: Statistical summary includes mean, standard deviation (SD), minimum (min), maximum (max), and median values for RSCU across all 40 Epidendreae species for each codon. These statistics provide insights into the variation of codon usage bias within tribe Epidendreae (subfamily Epidendroideae, Orchidaceae), encompassing diverse genera including Epidendrum (reed-stem orchids), Cattleya (corsage…
