# Supplementary material for: The Complete Chloroplast Genome of Encyclia tampensis (Orchidaceae): Structural Variation and Heterogeneous Evolutionary Dynamics in Epidendreae
Source: Genes (Basel). 2025 Nov 28;16(12):1418. doi: 10.3390/genes16121418 (PMC12733160; doi:10.3390/genes16121418)
Supplement: Supplementary file 1 [file genes-16-01418-s001.zip › Table S4 Epidendreae_SSR_Analysis.xlsx]

## Sheet: Table S4A
Table S4A. Distribution of SSR categories across different Epidendreae species
Species	GenBank Accession	DecaSSR	DiSSR	MonoSSR	NonaSSR	OctaSSR	PentaSSR	TetraSSR	TriSSR	HeptaSSR	HexaSSR
Corallorhiza striata	JX087681	9	7	52	22	38	1	5	3	0	0	137
Masdevallia picturata	KJ566305	14	9	52	28	28	0	11	2	1	0	145
Cattleya crispata	KP168671	10	11	44	27	30	3	7	3	0	0	135
Cattleya liliputana	KP202881	11	12	46	24	30	3	6	3	0	1	136
Masdevallia coccinea	KP205432	13	8	40	31	33	2	8	5	0	1	141
Cremastra appendiculata	MG925366	8	21	22	30	38	3	5	1	0	1	129
Anathallis obovata	MH979332	0	6	65	28	31	1	8	5	0	1	145
Changnienia amoena	MN047293	6	11	26	18	27	1	9	2	0	0	100
Oreorchis patens	MN200369	8	13	20	34	37	1	7	6	0	0	126
Corallorhiza maculata	MN200380	11	14	46	37	40	1	7	4	0	0	160
Cremastra unguiculata	MN200381	11	16	15	40	37	2	7	2	2	1	133
Corallorhiza sinensis	MW191791	11	14	42	28	36	1	7	2	0	0	141
Acianthera recurva	MW375123	11	11	33	29	39	6	9	5	0	0	143
Stelis montserratii	MW375125	8	9	64	22	29	2	9	6	0	0	149
Dryadella lilliputiana	MW375126	10	5	66	24	38	2	9	2	1	1	158
Myoxanthus exasperatus	MW375127	8	9	47	36	38	3	7	4	0	2	154
Octomeria grandiflora	MW375128	3	7	57	34	28	2	5	5	0	1	142
Stelis grandiflora	MW375129	6	6	63	29	26	2	10	7	0	0	149
Pabstiella mirabilis	MW375130	7	10	42	29	37	3	6	4	0	0	138
Cremastra aphylla	MW683324	8	16	27	34	34	1	7	4	1	0	132
Tipularia japonica	ON969396	2	10	35	15	31	1	7	1	0	0	102
Danxiaorchis yangii	OQ540481	20	8	15	38	39	0	6	6	0	0	132
Epidendrum ciliare	OR460022	6	6	52	27	31	0	5	3	0	0	130
Epidendrum diffusum	OR460023	7	8	45	24	29	0	8	5	0	0	126
Epidendrum porpax	OR460024	7	13	44	28	36	1	3	5	0	0	137
Epidendrum eburneum	OR460025	11	11	40	23	39	0	7	5	0	0	136
Epidendrum avicula	OR460026	9	9	53	33	40	1	10	5	0	0	160
Dracula mendozae	OR713737	8	8	52	32	30	1	6	5	0	1	143
Dracula erythrochaete	OR713738	8	8	53	30	29	1	7	5	0	1	142
Restrepia trichoglossa	OR713739	9	9	68	29	29	4	6	5	0	0	159
Specklinia grobyi	OR713740	7	8	65	25	29	1	6	4	0	2	147
Scaphosepalum antenniferum	OR713741	8	5	73	31	37	2	7	5	0	0	168
Stelis kefersteiniana	OR909686	3	7	65	29	26	4	8	6	0	0	148
Pleurothallis matudana	OR909687	7	6	54	30	23	3	11	6	0	0	140
Phloeophila pelecaniceps	OR909688	9	7	45	28	31	4	7	6	0	0	137
Dracula astuta	PP094516	8	8	52	30	29	1	7	5	0	1	141
Caularthron bicornutum	PQ279222	8	8	51	33	40	0	5	7	0	2	154
Myrmecophila thomsoniana	PQ279223	9	8	42	27	30	2	4	5	0	0	127
Epidendrum ibaguense	PV424006	8	9	52	27	24	0	6	4	0	0	130
Encyclia tampensis		5	8	43	23	27	0	5	5	0	1	117
Note: Detailed breakdown showing the count of each SSR category found in individual Epidendreae species. This table facilitates direct comparison of SSR composition among species and identification of species with unique SSR profiles. Species names follow current taxonomic nomenclature with GenBank accession numbers for reference and reproducibility. The variation in SSR counts among species refl…

## Sheet: Table S4B
Table S4B. Statistical summary of SSR categories identified in Epidendreae chloroplast genomes
SSR Type	Unit Length (bp)	Count	Percentage (%)
MonoSSR	1	1868	33.54
DiSSR	2	379	6.81
TriSSR	3	173	3.11
TetraSSR	4	280	5.03
PentaSSR	5	66	1.19
HexaSSR	6	17	0.31
HeptaSSR	7	5	0.09
OctaSSR	8	1303	23.4
NonaSSR	9	1146	20.58
DecaSSR	10	332	5.96
Note: Comprehensive statistics showing the count and percentage distribution of SSR categories based on repeat unit length. The analysis includes all SSRs identified across 40 Epidendreae species representing diverse genera including Epidendrum, Cattleya, Encyclia, Masdevallia, Dracula, Pleurothallis, Stelis, and related taxa. Unit Length indicates the size of repeat units in base pairs. Count re…

## Sheet: Table S4C
Table S4C. Distribution of simple sequence repeats (SSRs) across different genomic locations in Epidendreae chloroplast genomes
Genomic Location	DecaSSR	DiSSR	HexaSSR	MonoSSR	NonaSSR	OctaSSR	PentaSSR	TetraSSR	TriSSR	HeptaSSR
CDS	6	96	9	257	458	86	3	101	25	0
IGS	218	169	4	1014	395	727	51	88	73	3
Intron	108	114	4	597	293	490	12	91	75	2
Note: SSR categories are defined based on repeat unit length: MonoSSR (1 bp), DiSSR (2 bp), TriSSR (3 bp), TetraSSR (4 bp), PentaSSR (5 bp), HexaSSR (6 bp), HeptaSSR (7 bp), OctaSSR (8 bp), NonaSSR (9 bp), DecaSSR (10 bp), and ExtendedSSR (>10 bp). CDS, coding sequence; IGS, intergenic spacer; tRNA, transfer RNA; rRNA, ribosomal RNA. Numbers represent the count of each SSR category found in diffe…

## Sheet: Table S4D
Table S4D. Presence/absence matrix of SSR motifs across Epidendreae species
Species	GenBank Accession	A	T	AT	GA	TA	TC	AAT	AGT	TAT	AAAT	ATTA	GTCT	TTTA	ATCTT	AAGAGTAA	AATGGAAA	ACTTCATT	ATATAGTA	ATATCAAT	ATGGGTTG	CTTATTTA	GAAGATAA	TATTATGA	TTTGTTTT	TTTTCCAT	AAATGTTCC	AGTAATAGA	ATTTGTACA	CAAGTAGTG	CACTACTTG	GCTAAAGTA	GGAACATTT	TAATAGTAA	TATTACTAT	TCATATATG	TTGTACAAA	TTTTCTTCT
Epidendrum avicula	OR460026	1	1	1	1	1	1	1	1	0	0	1	1	0	0	0	1	1	1	1	1	0	1	1	1	1	1	1	1	1	1	0	1	0	0	1	1	1
Epidendrum diffusum	OR460023	1	1	1	1	1	1	1	1	1	1	1	1	0	0	0	1	1	1	0	1	1	1	1	1	1	1	1	1	1	1	0	1	0	0	1	1	1
Epidendrum eburneum	OR460025	1	1	1	1	1	1	1	0	1	1	1	1	0	0	0	1	1	1	1	1	1	1	1	1	1	0	1	1	1	1	0	0	0	0	1	1	1
Epidendrum ibaguense	PV424006	1	1	1	1	1	1	1	1	1	1	1	1	1	0	0	1	0	0	0	1	1	1	1	0	1	1	1	1	1	1	0	1	1	1	1	1	0
Corallorhiza sinensis	MW191791	1	1	1	1	1	1	1	1	0	1	1	1	0	0	1	0	1	1	1	1	0	1	1	0	0	1	1	1	1	1	0	1	1	1	0	1	1
Epidendrum ciliare	OR460022	1	1	1	1	1	1	1	1	0	1	1	1	0	0	0	1	1	1	1	1	1	1	1	1	1	1	1	1	1	1	0	1	1	1	1	1	1
Caularthron bicornutum	PQ279222	1	1	1	1	1	1	1	1	1	1	1	1	0	0	1	1	1	1	1	1	1	1	1	0	1	1	1	1	1	1	0	1	1	1	1	1	1
Myrmecophila thomsoniana	PQ279223	1	1	1	1	1	1	1	1	1	1	1	1	0	1	1	1	1	1	1	1	1	1	1	0	1	1	1	1	1	1	0	1	1	1	1	1	1
Masdevallia picturata	KJ566305	1	1	1	1	1	1	0	1	0	1	1	1	1	0	0	1	0	1	0	0	1	0	0	0	1	1	1	1	1	1	1	1	1	1	0	1	1
Restrepia trichoglossa	OR713739	1	1	1	1	1	1	1	1	1	1	1	1	0	1	0	1	0	1	1	0	1	0	0	0	1	1	0	1	1	1	1	1	1	1	1	1	1
Masdevallia coccinea	KP205432	1	1	1	1	1	1	1	1	1	1	1	1	1	0	0	1	1	0	1	1	0	0	0	1	1	1	1	1	1	1	1	1	1	1	1	1	1
Dracula astuta	PP094516	1	1	1	1	1	1	1	1	1	1	1	1	1	0	1	1	1	1	0	1	0	1	0	1	1	1	1	1	1	1	1	1	1	1	1	1	1
Dracula mendozae	OR713737	1	1	1	1	1	1	1	1	1	1	1	1	1	0	1	1	1	1	0	1	0	1	0	1	1	1	1	1	1	1	1	1	1	1	1	1	1
Dracula erythrochaete	OR713738	1	1	1	1	1	1	1	1	1	1	1	1	1	0	1	1	1	1	0	1	0	1	0	1	1	1	1	1	1	1	1	1	1	1	1	1	1
Octomeria grandiflora	MW375128	1	1	1	1	1	1	1	1	1	1	1	1	1	1	1	1	1	0	1	1	0	1	0	1	1	1	1	1	1	1	1	1	1	1	1	1	0
Scaphosepalum antenniferum	OR713741	1	1	1	1	1	1	1	1	1	1	1	1	1	1	1	1	1	0	1	1	1	1	0	1	1	1	1	1	1	1	0	1	1	1	1	1	0
Pabstiella mirabilis	MW375130	1	1	1	1	1	1	1	1	0	1	1	1	1	1	1	1	1	0	1	1	0	1	1	1	1	1	0	1	1	1	1	1	1	1	1	1	1
Pleurothallis matudana	OR909687	1	1	1	1	1	1	1	1	0	1	1	1	1	1	1	1	0	0	1	1	0	1	0	1	1	1	1	1	1	1	1	1	1	1	1	1	1
Stelis kefersteiniana	OR909686	1	1	1	1	1	1	0	1	0	1	1	1	1	1	0	0	1	0	1	0	0	1	0	1	0	1	0	1	1	1	1	1	0	1	1	1	1
Stelis montserratii	MW375125	1	1	1	1	1	1	1	1	0	1	1	1	1	1	1	1	1	0	1	0	0	0	0	1	1	1	0	1	1	1	1	1	0	1	0	1	1
Stelis grandiflora	MW375129	1	1	1	1	1	1	1	0	1	1	1	1	1	1	1	1	1	0	0	0	0	1	0	1	1	1	0	1	1	1	1	1	0	1	1	1	1
Anathallis obovata	MH979332	1	1	1	1	1	1	0	1	0	0	1	1	0	1	1	1	1	1	0	0	1	0	1	1	1	1	1	1	1	1	1	1	0	1	0	1	1
Dryadella lilliputiana	MW375126	1	1	1	1	1	1	1	0	0	0	1	1	1	1	1	1	1	0	1	1	1	0	1	1	1	1	0	1	1	1	1	1	1	1	1	1	1
Myoxanthus exasperatus	MW375127	1	1	1	1	1	1	1	0	0	1	1	1	0	1	1	1	1	0	1	1	1	1	1	1	1	1	1	1	1	1	1	1	0	0	1	1	1
Cremastra aphylla	MW683324	1	1	1	1	1	1	0	0	1	1	0	0	0	0	0	0	0	0	0	0	0	0	0	0	0	1	1	1	1	1	1	1	1	1	0	1	1
Danxiaorchis yangii	OQ540481	1	1	1	1	1	1	0	1	1	1	0	0	0	0	0	0	0	0	0	0	0	0	0	0	0	0	0	0	1	1	0	0	1	1	0	0	0
Epidendrum porpax	OR460024	1	1	1	1	1	1	1	0	1	0	1	1	0	0	0	0	1	0	1	1	1	0	0	1	0	1	1	1	1	1	0	1	1	1	1	1	1
Encyclia tampensis		1	1	1	1	1	1	1	1	1	1	1	1	0	0	1	0	1	1	0	1	1	0	1	0	0	1	1	1	1	1	1	1	1	1	1	1	1
Cremastra appendiculata	MG925366	1	1	1	1	1	1	1	0	0	1	1	1	0	1	1	0	1	0	1	1	1	1	1	0	0	1	1	1	1	1	1	1	1	1	1	1	1
Oreorchis patens	MN200369	1	1	1	1	1	1	1	1	1	1	1	1	0	1	1	0	1	1	1	1	1	1	1	0	0	1	1	1	1	1	1	1	1	1	1	1	1
Cremastra unguiculata	MN200381	1	1	1	1	1	1	1	0	1	1	1	1	0	1	1	0	1	1	1	1	1	1	1	0	0	1	1	1	1	1	1	1	1	1	1	1	1
Acianthera recurva	MW375123	1	1	1	1	1	1	0	1	1	1	1	1	1	1	0	0	1	0	0	1	0	1	1	0	0	1	1	1	1	1	1	1	1	1	1	1	1
Cattleya crispata	KP168671	1	1	1	1	1	1	1	1	1	1	1	1	0	1	0	0	1	0	0	1	1	1	1	0	0	1	1	1	1	1	0	1	1	1	1	1	1
Cattleya liliputana	KP202881	1	1	1	1	1	1	1	1	1	1	1	1	0	1	0	0	1	0	0	1	1	1	1	0	0	1	1	1	1	1	1	1	1	1	1	1	1
Specklinia grobyi	OR713740	1	1	1	1	1	1	1	1	1	0	1	1	1	1	0	0	1	0	1	1	1	1	0	0	0	1	0	1	1	1	1	1	1	1	1	1	1
Phloeophila pelecaniceps	OR909688	1	1	1	1	1	1	1	1	1	0	1	1	0	1	0	0	1	0	1	1	0	1	1	1	0	1	1	1	1	1	1	1	1	1	1	1	1
Corallorhiza maculata	MN200380	1	1	1	1	1	1	0	1	1	1	0	1	0	1	1	0	0	1	0	0	1	1	1	0	0	1	1	0	0	0	0	1	1	1	0	0	1
Corallorhiza striata	JX087681	1	1	1	0	1	0	0	0	1	1	1	1	0	0	1	0	0	1	0	1	0	1	1	0	0	0	1	1	1	1	0	0	1	1	1	1	1
Changnienia amoena	MN047293	1	1	1	1	1	1	1	0	1	1	1	1	0	1	0	0	0	1	1	1	0	1	0	0	0	1	1	0	1	1	1	1	1	1	1	1	0
Tipularia japonica	ON969396	1	1	1	1	1	1	0	0	1	1	1	1	0	1	0	0	0	1	1	1	1	1	0	0	0	0	0	0	1	1	1	0	1	1	1	0	0
		40	40	40	39	40	39	31	29	28	34	37	38	16	23	21	22	30	20	24	31	22	30	22	20	22	36	31	36	39	39	26	36	32	36	33	37	34
Note: Binary matrix showing the distribution of SSR motifs among Epidendreae species (1 = present, 0 = absent). Only motifs appearing in ≥24 occurrences across all species are included. Species are ordered based on hierarchical clustering using Ward's method with binary distance metrics. This matrix facilitates identification of species-specific and conserved SSR motifs for phylogenetic and evolu…
