# Supplementary material for: The Complete Chloroplast Genome of Encyclia tampensis (Orchidaceae): Structural Variation and Heterogeneous Evolutionary Dynamics in Epidendreae
Source: Genes (Basel). 2025 Nov 28;16(12):1418. doi: 10.3390/genes16121418 (PMC12733160; doi:10.3390/genes16121418)
Supplement: Supplementary file 1 [file genes-16-01418-s001.zip › Table S5 Cypripedioideae_Codon_Usage_Analysis.xlsx]

## Sheet: Table_S5A_Species_Statistics
Table S5A. Comprehensive analysis of synonymous codon usage bias in Epidendreae chloroplast genomes: statistical summary of effective number of codons (ENC) and GC content at synonymous third codon positions (GC3s) across 40 species representing major genera within Epidendreae (family Orchidaceae)
Species	GenBank accession	No. of genes analyzed	Mean GC3s	SD GC3s	Min GC3s	Max GC3s	Mean ENC	SD ENC	Min ENC	Max ENC
Acianthera recurva	MW375123	81	0.2534	0.0584	0.1212	0.4902	52.44	7.95	20	61
Anathallis obovata	MH979332	87	0.2507	0.0574	0.1212	0.4902	52.13	7.13	30.85	61
Cattleya crispata	KP168671	78	0.2672	0.0747	0.1565	0.5283	53.24	6.71	34.36	61
Cattleya liliputana	KP202881	78	0.2675	0.0747	0.1565	0.5283	53.28	6.72	34.36	61
Caularthron bicornutum	PQ279222	83	0.2644	0.0645	0.1296	0.4854	53.11	6.98	34.36	61
Changnienia amoena	MN047293	87	0.256	0.0555	0.1481	0.4854	52.4	5.91	37.65	61
Corallorhiza maculata	MN200380	55	0.2535	0.0563	0.1481	0.3824	52.94	6.78	34.29	61
Corallorhiza sinensis	MW191791	69	0.2541	0.0567	0.1481	0.4854	52.1	6.78	36.92	61
Corallorhiza striata	JX087681	48	0.2533	0.0645	0.1356	0.4854	52.16	7.05	31.91	61
Cremastra aphylla	MW683324	85	0.2599	0.0539	0.1481	0.4211	52.71	6.54	35.36	61
Cremastra appendiculata	MG925366	79	0.2647	0.0567	0.1481	0.4854	53.31	6.5	35.36	61
Cremastra unguiculata	MN200381	85	0.2569	0.0554	0.1296	0.4951	52.52	6.41	36.45	61
Danxiaorchis yangii	OQ540481	25	0.2495	0.0512	0.1591	0.3578	52.51	5.26	43.52	61
Dracula astuta	PP094516	87	0.2499	0.0579	0.1212	0.4902	52.11	6.92	31.91	61
Dracula erythrochaete	OR713738	86	0.2487	0.0576	0.1212	0.4902	52.21	6.96	31.91	61
Dracula mendozae	OR713737	86	0.2487	0.0574	0.1212	0.4902	52.19	6.95	31.91	61
Dryadella lilliputiana	MW375126	87	0.2512	0.0613	0.1064	0.4902	52.92	6.89	29.98	61
Encyclia tampensis		77	0.2574	0.0547	0.1481	0.4854	53.06	6.9	33.75	61
Epidendrum avicula	OR460026	84	0.2649	0.0677	0.1111	0.5909	51.91	7.2	35.47	61
Epidendrum ciliare	OR460022	83	0.2606	0.0654	0.1481	0.5909	52.54	7.65	33.76	61
Epidendrum diffusum	OR460023	79	0.2593	0.0671	0.1111	0.5733	53.34	6.27	39.58	61
Epidendrum eburneum	OR460025	83	0.2604	0.0671	0.1111	0.6	51.84	7.3	31.82	61
Epidendrum ibaguense	PV424006	65	0.2532	0.0587	0.1111	0.44	51.93	7.85	27.04	61
Epidendrum porpax	OR460024	82	0.2591	0.0686	0.1	0.5211	52.04	7.14	34.19	61
Masdevallia coccinea	KP205432	86	0.2481	0.0574	0.1176	0.4902	51.65	6.71	31.98	61
Masdevallia picturata	KJ566305	88	0.2478	0.0582	0.1212	0.4902	52.66	6.74	30.95	61
Myoxanthus exasperatus	MW375127	87	0.2522	0.0558	0.1296	0.4902	53.21	6.35	37.57	61
Myrmecophila thomsoniana	PQ279223	89	0.264	0.0641	0.12	0.4854	52.75	7.6	34.36	61
Octomeria grandiflora	MW375128	87	0.2488	0.0586	0.1212	0.4854	52.62	6.72	33.71	61
Oreorchis patens	MN200369	86	0.2551	0.0537	0.1481	0.4854	52.32	6.38	37.53	61
Pabstiella mirabilis	MW375130	86	0.2515	0.0671	0	0.4902	51.45	8.97	20	61
Phloeophila pelecaniceps	OR909688	87	0.2523	0.0554	0.1296	0.4902	52.44	6.65	36.25	61
Pleurothallis matudana	OR909687	87	0.2476	0.0576	0.1212	0.4902	51.66	7.46	24.56	61
Restrepia trichoglossa	OR713739	86	0.2457	0.0579	0.1176	0.4902	52.04	6.68	30.61	61
Scaphosepalum antenniferum	OR713741	85	0.2476	0.0574	0.1176	0.4902	52.15	7.24	27.79	61
Specklinia grobyi	OR713740	87	0.2492	0.0563	0.1471	0.4902	51.98	6.97	32.75	61
Stelis grandiflora	MW375129	87	0.2505	0.0567	0.1466	0.4902	52.13	6.85	30.95	61
Stelis kefersteiniana	OR909686	87	0.2477	0.059	0.1212	0.4902	51.75	7.05	29.33	61
Stelis montserratii	MW375125	87	0.25	0.058	0.125	0.4902	52.15	6.86	30.95	61
Tipularia japonica	ON969396	86	0.2538	0.0559	0.1398	0.4854	52.91	6.43	37.39	61
Data represent comprehensive codon usage bias analysis across 48 slipper orchid species from Epidendreae, encompassing four major genera: Cypripedium (lady's slipper orchids), Paphiopedilum (Venus slipper orchids), Phragmipedium (South American slipper orchids), and Mexipedium (Mexican slipper orchid). Complete chloroplast genome sequences were retrieved from NCBI GenBank database. ENC values ran…

## Sheet: Table_S5B_Functional_Categories
Table S5B. Functional categorization of chloroplast genes and associated codon usage bias parameters in Epidendreae: comparative analysis by standardized gene functional groups following chloroplast genome annotation conventions
Chloroplast gene functional category	No. of genes	No. of species	Mean GC3s	SD GC3s	Range GC3s	Mean ENC	SD ENC	Range ENC
Photosystem I	188	39	0.2671	0.0365	0.1842–0.3824	57.06	4.96	49.16–61
Photosystem II	563	40	0.2717	0.0624	0.1176–0.381	51.27	8.41	24.56–61
Cytochrome b6/f complex	220	39	0.212	0.0333	0.12–0.2857	51.92	7.38	38.91–61
ATP synthase	234	39	0.2415	0.039	0.1392–0.3148	52.03	6.57	37.83–61
NADH dehydrogenase	341	37	0.2462	0.048	0–0.45	51.94	7.17	20–61
RubisCO large subunit	37	37	0.2587	0.0064	0.2468–0.2695	43.63	3.47	36.66–48.83
RNA polymerase	147	37	0.2551	0.011	0.234–0.2821	49.47	1.64	46.93–53.78
Small ribosomal protein	590	40	0.247	0.0721	0.1398–0.4951	50	5.96	27.04–61
Large ribosomal protein	438	40	0.2457	0.0555	0.1111–0.3333	55.56	5.49	33.42–61
clpP, matK, infA	192	40	0.2397	0.0216	0.1892–0.285	54.9	7.05	37.18–61
Hypothetical reading frame	209	39	0.3094	0.075	0.2046–0.6	53.46	5.66	42.84–61
Other	68	36	0.2866	0.0999	0.1987–0.5283	55.78	4.34	46.18–61
Chloroplast gene functional categories are based on standardized annotation protocols used in plant genomics and follow established conventions for Orchidaceae chloroplast genome studies. Classification criteria encompass major functional groups: Photosystem I genes (psa* prefix encoding components of photosystem I complex), Photosystem II genes (psb* prefix encoding components of photosystem II …
