# Supplementary material for: The Complete Chloroplast Genome of Encyclia tampensis (Orchidaceae): Structural Variation and Heterogeneous Evolutionary Dynamics in Epidendreae
Source: Genes (Basel). 2025 Nov 28;16(12):1418. doi: 10.3390/genes16121418 (PMC12733160; doi:10.3390/genes16121418)
Supplement: Supplementary file 1 [file genes-16-01418-s001.zip › Table S6 Epidendreae_Neutrality_Analysis.xlsx]

## Sheet: Table S6A
Table S6A. Summary statistics of neutrality analysis for Epidendreae chloroplast genomes
Species	GenBank Accession	Number of Genes	Mean GC3	SD GC3	Min GC3	Max GC3	Mean GC12	SD GC12	Min GC12	Max GC12	Mean ENC	SD ENC	Regression Slope	R²
Pabstiella mirabilis	MW375130	86	0.2901	0.0662	0.1552	0.5714	0.413	0.0668	0.2	0.561	51.45	8.969	-0.186496	0.034075
Epidendrum avicula	OR460026	84	0.2968	0.065	0.1552	0.5882	0.4226	0.0569	0.2951	0.561	51.91	7.2	-0.055271	0.003997
Dryadella lilliputiana	MW375126	87	0.2847	0.0592	0.1667	0.5043	0.4204	0.0546	0.3077	0.561	52.92	6.892	-0.043961	0.002273
Encyclia tampensis	Unknown	77	0.2883	0.0522	0.1789	0.5043	0.4305	0.0516	0.3077	0.561	53.06	6.902	-0.033295	0.001134
Epidendrum porpax	OR460024	82	0.2915	0.0653	0.1636	0.5205	0.4249	0.0575	0.2955	0.561	52.04	7.144	-0.032353	0.001348
Cremastra appendiculata	MG925366	79	0.2953	0.0541	0.1897	0.5043	0.4262	0.056	0.2696	0.561	53.31	6.499	-0.020031	0.000375
Corallorhiza maculata	MN200380	55	0.2849	0.0522	0.1894	0.4091	0.4242	0.0536	0.3108	0.5549	52.94	6.777	-0.007551	5.4e-05
Acianthera recurva	MW375123	81	0.2856	0.0569	0.1667	0.5043	0.4225	0.0554	0.3077	0.561	52.44	7.955	-0.006827	4.9e-05
Changnienia amoena	MN047293	87	0.2881	0.0536	0.1579	0.5043	0.4233	0.0523	0.3077	0.561	52.4	5.907	-0.00287	9e-06
Danxiaorchis yangii	OQ540481	25	0.2763	0.0443	0.2014	0.3565	0.4133	0.0496	0.3306	0.5056	52.51	5.256	-0.002152	4e-06
Anathallis obovata	MH979332	87	0.283	0.0547	0.1667	0.5043	0.4217	0.0542	0.2874	0.561	52.13	7.131	0.006228	4e-05
Dracula astuta	PP094516	87	0.2821	0.0566	0.1667	0.5043	0.4223	0.0531	0.3077	0.561	52.11	6.919	0.010405	0.000123
Cremastra unguiculata	MN200381	85	0.2893	0.0524	0.1724	0.513	0.4246	0.0525	0.2949	0.561	52.52	6.406	0.010598	0.000112
Corallorhiza striata var. vreelandii	JX087681	48	0.2808	0.0615	0.1746	0.5043	0.4123	0.0597	0.2984	0.5427	52.16	7.045	0.011864	0.000149
Epidendrum diffusum	OR460023	79	0.2907	0.0642	0.1552	0.5823	0.4275	0.0551	0.2857	0.561	53.34	6.27	0.015682	0.000334
Dracula mendozae	OR713737	86	0.2805	0.056	0.1667	0.5043	0.4223	0.0533	0.3077	0.561	52.19	6.954	0.020062	0.000444
Dracula erythrochaete	OR713738	86	0.2806	0.0561	0.1667	0.5043	0.4222	0.0533	0.3077	0.561	52.21	6.963	0.020257	0.000455
Epidendrum ciliare	OR460022	83	0.292	0.0624	0.1789	0.5882	0.426	0.0534	0.2984	0.561	52.54	7.646	0.021968	0.000657
Stelis montserratii	MW375125	87	0.2822	0.0559	0.1471	0.5043	0.4225	0.0527	0.3077	0.561	52.15	6.863	0.025105	0.000707
Specklinia grobyi	OR713740	87	0.2813	0.0548	0.1684	0.5043	0.4232	0.0526	0.3077	0.561	51.98	6.97	0.028799	0.000899
Pleurothallis matudana	OR909687	87	0.2804	0.0553	0.1667	0.5043	0.4224	0.0528	0.3077	0.5488	51.66	7.464	0.031053	0.001058
Stelis grandiflora	MW375129	87	0.2825	0.0545	0.1667	0.5043	0.4222	0.0529	0.3077	0.561	52.13	6.848	0.031757	0.00107
Caularthron bicornutum	PQ279222	83	0.2959	0.0621	0.1724	0.5043	0.429	0.0541	0.2984	0.561	53.11	6.98	0.034318	0.001554
Tipularia japonica	ON969396	86	0.2862	0.0538	0.1474	0.5043	0.4239	0.0523	0.3077	0.561	52.91	6.429	0.034527	0.001261
Octomeria grandiflora	MW375128	87	0.2816	0.0561	0.1474	0.5043	0.4213	0.0533	0.3052	0.561	52.62	6.719	0.034806	0.001346
Myoxanthus exasperatus	MW375127	87	0.2845	0.0534	0.1724	0.5043	0.4224	0.0524	0.3077	0.561	53.21	6.352	0.03482	0.001262
Stelis kefersteiniana	OR909686	87	0.2803	0.0566	0.1667	0.5043	0.4221	0.0537	0.3077	0.561	51.75	7.045	0.041614	0.001927
Epidendrum eburneum	OR460025	83	0.2913	0.0639	0.1552	0.597	0.4244	0.0543	0.3077	0.561	51.84	7.297	0.042116	0.002459
Phloeophila pelecaniceps	OR909688	87	0.2839	0.0534	0.1724	0.5043	0.4227	0.0525	0.3077	0.561	52.44	6.654	0.047168	0.002305
Oreorchis patens	MN200369	86	0.2874	0.051	0.1895	0.5043	0.4238	0.0522	0.2949	0.5549	52.32	6.379	0.049996	0.002388
Masdevallia picturata	KJ566305	88	0.2796	0.0562	0.1684	0.5043	0.4205	0.0529	0.3077	0.561	52.66	6.744	0.058875	0.003906
Myrmecophila thomsoniana	PQ279223	89	0.2956	0.06	0.1724	0.5043	0.4231	0.0564	0.3077	0.561	52.75	7.603	0.064309	0.004682
Scaphosepalum antenniferum	OR713741	85	0.2799	0.0554	0.1389	0.5043	0.4227	0.0535	0.3059	0.561	52.15	7.24	0.065617	0.004619
Restrepia trichoglossa	OR713739	86	0.2779	0.0562	0.1389	0.5043	0.4214	0.0535	0.2949	0.561	52.04	6.685	0.070507	0.005479
Masdevallia coccinea	KP205432	86	0.28	0.0557	0.1389	0.5043	0.4222	0.0534	0.3065	0.561	51.65	6.71	0.077826	0.006587
Epidendrum ibaguense	PV424006	65	0.2834	0.0557	0.1552	0.4557	0.4285	0.0571	0.3048	0.561	51.93	7.854	0.079504	0.00602
Corallorhiza sinensis	MW191791	69	0.2845	0.0534	0.1894	0.5043	0.4211	0.0568	0.2821	0.5549	52.1	6.778	0.105702	0.009872
Cremastra aphylla	MW683324	85	0.292	0.0512	0.1895	0.4444	0.4272	0.0545	0.2949	0.561	52.71	6.537	0.147327	0.019095
Cattleya crispata	KP168671	78	0.2981	0.0704	0.1951	0.5439	0.4321	0.0551	0.3077	0.561	53.24	6.71	0.166001	0.044995
Cattleya liliputana	KP202881	78	0.2981	0.0706	0.1951	0.5439	0.4321	0.0551	0.3077	0.561	53.28	6.723	0.169648	0.047274
Note: GC3 represents GC content at the third codon position; GC12 represents GC content at the first and second codon positions; ENC represents Effective Number of Codons; SD represents standard deviation; R² indicates the coefficient of determination from linear regression analysis. Species names are presented in italics following taxonomic conventions. This analysis provides comprehensive stati…

## Sheet: Table S6B
Table S6B. Statistical summary by gene functional categories in Epidendreae chloroplast genomes
Gene Function	Number of Genes	Mean GC3	Mean GC12	Mean ENC	SD GC3	SD GC12	SD ENC
Photosystem I	188	0.3045	0.4383	57.06	0.0338	0.0475	4.96
Photosystem II	563	0.3061	0.4216	51.27	0.0555	0.0605	8.41
Cytochrome b/f complex	220	0.2589	0.4328	51.92	0.0397	0.0268	7.38
ATP synthase	234	0.2622	0.4677	52.03	0.0399	0.0525	6.57
NADH dehydrogenase	341	0.2884	0.392	51.94	0.0488	0.032	7.17
RubisCO large subunit	37	0.289	0.5002	43.63	0.0058	0.0026	3.47
RNA polymerase	147	0.2773	0.4218	49.47	0.0114	0.0171	1.64
Small ribosomal protein	590	0.2691	0.4357	50	0.0717	0.0513	5.96
Large ribosomal protein	438	0.2774	0.4297	55.56	0.0471	0.0533	5.49
clpP, matK, infA	192	0.2765	0.3826	54.9	0.025	0.0486	7.05
Hypothetical reading frame	209	0.3385	0.393	53.46	0.071	0.0531	5.66
Other	68	0.327	0.398	55.78	0.0894	0.0592	4.34
Note: Statistical parameters grouped by gene functional categories following CPGView standard classification: Photosystem I, Photosystem II, Cytochrome b/f complex, ATP synthase, NADH dehydrogenase, RubisCO large subunit, RNA polymerase, Small ribosomal protein, Large ribosomal protein, clpP/matK/infA, Hypothetical reading frame, Transfer RNA, Ribosomal RNA, and Other genes. Mean and standard dev…
