# Supplementary material for: The Complete Chloroplast Genome of Encyclia tampensis (Orchidaceae): Structural Variation and Heterogeneous Evolutionary Dynamics in Epidendreae
Source: Genes (Basel). 2025 Nov 28;16(12):1418. doi: 10.3390/genes16121418 (PMC12733160; doi:10.3390/genes16121418)
Supplement: Supplementary file 1 [file genes-16-01418-s001.zip › Table S7 Codon_Usage_Statistics.xlsx]

## Sheet: Table S7A
Table S7A. Statistical summary of codon usage bias analysis for 40 Epidendreae tribe chloroplast genomes
Epidendreae Species	GenBank Accession	No. of genes	Mean G₃/(G₃+C₃)	Mean A₃/(A₃+T₃)	Mean ENC	SD G₃/(G₃+C₃)	SD A₃/(A₃+T₃)	SD ENC
Acianthera recurva	MW375123	81	0.548	0.4673	52.44	0.1101	0.0755	7.95
Anathallis obovata	MH979332	87	0.5441	0.4644	52.13	0.1066	0.0679	7.13
Cattleya crispata	KP168671	78	0.5394	0.4601	53.24	0.1144	0.073	6.71
Cattleya liliputana	KP202881	78	0.5388	0.4613	53.28	0.1147	0.0721	6.72
Caularthron bicornutum	PQ279222	83	0.5407	0.4648	53.11	0.1105	0.0716	6.98
Changnienia amoena	MN047293	87	0.5459	0.462	52.4	0.1009	0.0686	5.91
Corallorhiza maculata	MN200380	55	0.5527	0.4774	52.94	0.1202	0.074	6.78
Corallorhiza sinensis	MW191791	69	0.5409	0.467	52.1	0.1071	0.0735	6.78
Corallorhiza striata	JX087681	48	0.551	0.4809	52.16	0.1141	0.0767	7.05
Cremastra aphylla	MW683324	85	0.5392	0.4637	52.71	0.1032	0.0711	6.54
Cremastra appendiculata	MG925366	79	0.5358	0.4659	53.31	0.1072	0.0757	6.5
Cremastra unguiculata	MN200381	85	0.5414	0.4649	52.52	0.1045	0.0709	6.41
Danxiaorchis yangii	OQ540481	25	0.5311	0.5001	52.51	0.1005	0.0717	5.26
Dracula astuta	PP094516	87	0.5406	0.4624	52.11	0.1035	0.0687	6.92
Dracula erythrochaete	OR713738	86	0.5395	0.4634	52.21	0.1034	0.0694	6.96
Dracula mendozae	OR713737	86	0.5395	0.4634	52.19	0.1035	0.0695	6.95
Dryadella lilliputiana	MW375126	87	0.5493	0.4637	52.92	0.1108	0.0692	6.89
Encyclia tampensis		77	0.5443	0.4671	53.06	0.1117	0.0731	6.9
Epidendrum avicula	OR460026	84	0.5452	0.4538	51.91	0.1091	0.0816	7.2
Epidendrum ciliare	OR460022	83	0.5416	0.463	52.54	0.1092	0.0727	7.65
Epidendrum diffusum	OR460023	79	0.5445	0.4632	53.34	0.1144	0.0706	6.27
Epidendrum eburneum	OR460025	83	0.5422	0.4615	51.84	0.1125	0.0749	7.3
Epidendrum ibaguense	PV424006	65	0.5428	0.4657	51.93	0.1113	0.0757	7.85
Epidendrum porpax	OR460024	82	0.5468	0.4616	52.04	0.1095	0.0723	7.14
Masdevallia coccinea	KP205432	86	0.5391	0.4639	51.65	0.1054	0.069	6.71
Masdevallia picturata	KJ566305	88	0.5402	0.4656	52.66	0.1056	0.0699	6.74
Myoxanthus exasperatus	MW375127	87	0.543	0.4616	53.21	0.1057	0.0695	6.35
Myrmecophila thomsoniana	PQ279223	89	0.5433	0.4661	52.75	0.1054	0.0723	7.6
Octomeria grandiflora	MW375128	87	0.5462	0.4624	52.62	0.1021	0.0714	6.72
Oreorchis patens	MN200369	86	0.5437	0.4622	52.32	0.105	0.07	6.38
Pabstiella mirabilis	MW375130	86	0.5479	0.467	51.45	0.1284	0.0769	8.97
Phloeophila pelecaniceps	OR909688	87	0.5436	0.4632	52.44	0.1063	0.0692	6.65
Pleurothallis matudana	OR909687	87	0.5421	0.4632	51.66	0.1015	0.0681	7.46
Restrepia trichoglossa	OR713739	86	0.5398	0.4637	52.04	0.1077	0.0689	6.68
Scaphosepalum antenniferum	OR713741	85	0.5422	0.4641	52.15	0.1054	0.0697	7.24
Specklinia grobyi	OR713740	87	0.5436	0.4632	51.98	0.1039	0.0663	6.97
Stelis grandiflora	MW375129	87	0.5428	0.4622	52.13	0.1042	0.0694	6.85
Stelis kefersteiniana	OR909686	87	0.5437	0.4621	51.75	0.1056	0.0685	7.05
Stelis montserratii	MW375125	87	0.5421	0.4627	52.15	0.1073	0.0683	6.86
Tipularia japonica	ON969396	86	0.5435	0.4609	52.91	0.1068	0.0704	6.43
Note: This table presents comprehensive descriptive statistics for PR2 plot parameters across 40 Epidendreae species representing the major evolutionary diversity within the orchid tribe Epidendreae. The analysis includes protein-coding gene counts, mean and standard deviation values for G₃/(G₃+C₃) ratio, A₃/(A₃+T₃) ratio, and Effective Number of Codons (ENC) for each species. Species nomenclatur…

## Sheet: Table S7B
Table S7B. Statistical summary of codon usage bias analysis by gene functional categories in 40 Epidendreae tribe chloroplast genomes
Gene Function	No. of genes	Mean G₃/(G₃+C₃)	Mean A₃/(A₃+T₃)	Mean ENC	SD G₃/(G₃+C₃)	SD A₃/(A₃+T₃)	SD ENC
Photosystem I	188	0.5106	0.4293	57.06	0.0437	0.0619	4.96
Photosystem II	563	0.4618	0.4103	51.27	0.1442	0.0936	8.41
Cytochrome b/f complex	220	0.6289	0.4357	51.92	0.1313	0.0533	7.38
ATP synthase	234	0.58	0.4622	52.03	0.0687	0.0389	6.57
NADH dehydrogenase	341	0.527	0.4414	51.94	0.0717	0.0478	7.17
RubisCO large subunit	37	0.5286	0.4165	43.63	0.0104	0.005	3.47
RNA polymerase	147	0.5762	0.4839	49.47	0.0365	0.0132	1.64
Small ribosomal protein	590	0.5471	0.5272	50	0.0895	0.0496	5.96
Large ribosomal protein	438	0.6042	0.5	55.56	0.0987	0.0431	5.49
clpP, matK, infA	192	0.5322	0.4333	54.9	0.0469	0.0607	7.05
Hypothetical reading frame	209	0.5451	0.4761	53.46	0.0327	0.038	5.66
Other	68	0.5037	0.4732	55.78	0.1103	0.0443	4.34
Note: This table presents detailed descriptive statistics for PR2 plot parameters grouped by gene functional categories following CPGView standard classification system, based on comprehensive analysis of 40 Epidendreae species chloroplast genomes. The functional categories include: Photosystem I, Photosystem II, Cytochrome b/f complex, ATP synthase, NADH dehydrogenase, RubisCO large subunit, RNA…
