# Supplementary material for: The Complete Chloroplast Genome of Encyclia tampensis (Orchidaceae): Structural Variation and Heterogeneous Evolutionary Dynamics in Epidendreae
Source: Genes (Basel). 2025 Nov 28;16(12):1418. doi: 10.3390/genes16121418 (PMC12733160; doi:10.3390/genes16121418)
Supplement: Supplementary file 1 [file genes-16-01418-s001.zip › Table S8 COA_Statistics.xlsx]

## Sheet: Table S8A
Table S8A. Statistical summary of correspondence analysis for 40 Epidendreae species chloroplast genomes
Epidendreae Species	GenBank Accession	No. of genes	Axis 1 (% variance)	Axis 2 (% variance)	Total Inertia
Corallorhiza striata var. vreelandii	JX087681	48	11.32	9.41	0.6135
Masdevallia picturata	KJ566305	88	9.65	7.65	0.5184
Cattleya crispata	KP168671	78	9.66	9.44	0.5882
Cattleya liliputana	KP202881	78	9.56	9.42	0.5876
Masdevallia coccinea	KP205432	86	9.77	7.84	0.5241
Cremastra appendiculata	MG925366	79	9.88	8.02	0.5546
Anathallis obovata	MH979332	87	9.21	7.59	0.5287
Changnienia amoena	MN047293	87	9.8	7.74	0.5408
Oreorchis patens	MN200369	86	9.48	7.53	0.5394
Corallorhiza maculata	MN200380	55	10.49	9.48	0.5764
Cremastra unguiculata	MN200381	85	9.69	7.73	0.5291
Corallorhiza sinensis	MW191791	69	10.12	8.42	0.5775
Acianthera recurva	MW375123	81	10.01	7.7	0.572
Stelis montserratii	MW375125	87	9.4	7.86	0.5217
Dryadella lilliputiana	MW375126	87	9.18	8.1	0.5685
Myoxanthus exasperatus	MW375127	87	9.63	7.65	0.515
Octomeria grandiflora	MW375128	87	9.61	7.75	0.5247
Stelis grandiflora	MW375129	87	9.28	7.85	0.5251
Pabstiella mirabilis	MW375130	86	9.18	8.22	0.584
Cremastra aphylla	MW683324	85	9.48	7.69	0.5367
Tipularia japonica	ON969396	86	9.92	8.31	0.5506
Danxiaorchis yangii	OQ540481	25	21.48	16.8	0.5032
Epidendrum ciliare	OR460022	83	8.58	8.26	0.595
Epidendrum diffusum	OR460023	79	9.56	8.66	0.5809
Epidendrum porpax	OR460024	82	8.86	7.88	0.6065
Epidendrum eburneum	OR460025	83	9.13	8.6	0.594
Epidendrum avicula	OR460026	84	9.56	8.28	0.6257
Dracula mendozae	OR713737	86	9.49	7.76	0.5177
Dracula erythrochaete	OR713738	86	9.49	7.76	0.518
Restrepia trichoglossa	OR713739	86	9.53	7.9	0.5088
Specklinia grobyi	OR713740	87	9.59	7.46	0.5199
Scaphosepalum antenniferum	OR713741	85	9.22	7.8	0.5208
Stelis kefersteiniana	OR909686	87	9.44	7.83	0.5227
Pleurothallis matudana	OR909687	87	9.69	7.73	0.5189
Phloeophila pelecaniceps	OR909688	87	9.73	7.6	0.5137
Dracula astuta	PP094516	87	9.36	7.74	0.5216
Caularthron bicornutum	PQ279222	83	9.11	8.16	0.5711
Myrmecophila thomsoniana	PQ279223	89	9.05	7.74	0.5821
Epidendrum ibaguense	PV424006	65	10.53	8.37	0.612
Encyclia tampensis		77	9.6	8.48	0.5543
Note: This table presents comprehensive descriptive statistics for correspondence analysis (COA) parameters across 40 Epidendreae species representing the major evolutionary diversity within this large orchid tribe (Orchidaceae). The analysis includes protein-coding gene counts, variance explained by Axis 1 and Axis 2 (percentage of total inertia), and total inertia values for each species. Speci…

## Sheet: Table S8B
Table S8B. Statistical summary of correspondence analysis by gene functional categories in 40 Epidendreae species chloroplast genomes
Gene Function	Total No. of genes	No. of species
ATP synthase	234	39
Cytochrome b/f complex	220	39
Hypothetical reading frame	209	39
Large ribosomal protein	438	40
NADH dehydrogenase	341	37
Other	68	36
Photosystem I	188	39
Photosystem II	563	40
RNA polymerase	147	37
RubisCO large subunit	37	37
Small ribosomal protein	590	40
clpP, matK, infA	192	40
Note: This table presents detailed descriptive statistics for correspondence analysis grouped by gene functional categories following CPGView standard classification system, based on comprehensive analysis of 40 Epidendreae species chloroplast genomes. The functional categories include: Photosystem I, Photosystem II, Cytochrome b/f complex, ATP synthase, NADH dehydrogenase, RubisCO large subunit,…
