# Supplementary material for: The Complete Chloroplast Genome of Encyclia tampensis (Orchidaceae): Structural Variation and Heterogeneous Evolutionary Dynamics in Epidendreae
Source: Genes (Basel). 2025 Nov 28;16(12):1418. doi: 10.3390/genes16121418 (PMC12733160; doi:10.3390/genes16121418)
Supplement: Supplementary file 1 [file genes-16-01418-s001.zip › Table S9 Enhanced_Publication_Complete.xlsx]

## Sheet: Table S9A
Table S9A. Comprehensive dataset of synonymous and nonsynonymous substitution rates for Epidendreae chloroplast protein-coding genes
Taxon_1	Locus_1	Taxon_2	Locus_2	dN	dS	dN_dS_Ratio	Gene_Identity	Functional_Category	Selective_Regime	Evolutionary_Significance
PQ279222	atpF	MW375128	atpF	0.021871	0.00508865	4.29799	ATPF	ATP synthase	Positive Selection	Highly Significant
OR909688	atpF	MW375128	atpF	0.0137264	0.00336119	4.08378	ATPF	ATP synthase	Positive Selection	Highly Significant
MW375128	atpF	MW683324	atpF	0.0387178	0.0178481	2.1693	ATPF	ATP synthase	Positive Selection	Highly Significant
JX087681	atpF	MW375127	atpF	0.0466917	0.0237722	1.96413	ATPF	ATP synthase	Positive Selection	Highly Significant
JX087681	atpF	MW375128	atpF	0.0466761	0.0256703	1.81829	ATPF	ATP synthase	Positive Selection	Highly Significant
MW375128	atpF	OR460026	atpF	0.0220352	0.0124337	1.77222	ATPF	ATP synthase	Positive Selection	Highly Significant
OR909688	atpF	MN200381	atpF	0.0362525	0.0205834	1.76125	ATPF	ATP synthase	Positive Selection	Highly Significant
MW375130	atpF	OR909686	atpF	0.0175963	0.0100838	1.74501	ATPF	ATP synthase	Positive Selection	Highly Significant
MW375128	atpF	MW375123	atpF	0.0175938	0.0102967	1.70868	ATPF	ATP synthase	Positive Selection	Highly Significant
MW375127	atpF	OR460025	atpF	0.0327919	0.0192266	1.70555	ATPF	ATP synthase	Positive Selection	Highly Significant
OR713741	atpF	MW375128	atpF	0.0234492	0.0139313	1.68321	ATPF	ATP synthase	Positive Selection	Highly Significant
OR909687	atpF	MW375123	atpF	0.0228959	0.0141007	1.62374	ATPF	ATP synthase	Positive Selection	Highly Significant
OR713740	atpF	MW375130	atpF	0.0223708	0.0138688	1.61302	ATPF	ATP synthase	Positive Selection	Highly Significant
OR713737	atpF	MW191791	atpF	0.0520503	0.0323776	1.6076	ATPF	ATP synthase	Positive Selection	Highly Significant
PQ279223	atpF	MW375123	atpF	0.0307657	0.0192219	1.60056	ATPF	ATP synthase	Positive Selection	Highly Significant
KP202881	atpF	OR713739	atpF	0.0304241	0.0192125	1.58355	ATPF	ATP synthase	Positive Selection	Highly Significant
MW375128	atpF	MN200380	atpF	0.041639	0.0264366	1.57505	ATPF	ATP synthase	Positive Selection	Highly Significant
MW375128	atpF	MW191791	atpF	0.0394892	0.0251371	1.57095	ATPF	ATP synthase	Positive Selection	Highly Significant
PQ279223	atpF	MW375128	atpF	0.0179855	0.0118483	1.51798	ATPF	ATP synthase	Positive Selection	Highly Significant
MW375130	atpF	MN200381	atpF	0.0412018	0.0272103	1.5142	ATPF	ATP synthase	Positive Selection	Highly Significant
OR909686	atpF	OR460022	atpF	0.0284962	0.0188656	1.51048	ATPF	ATP synthase	Positive Selection	Highly Significant
OR909688	atpF	MW191791	atpF	0.0472048	0.0316328	1.49227	ATPF	ATP synthase	Positive Selection	Moderately Significant
PQ279222	atpF	MW375125	atpF	0.0280193	0.0190521	1.47066	ATPF	ATP synthase	Positive Selection	Moderately Significant
PQ279222	atpF	MW375123	atpF	0.0279412	0.0190482	1.46687	ATPF	ATP synthase	Positive Selection	Moderately Significant
MG925366	atpF	OR909686	atpF	0.0514316	0.0370018	1.38998	ATPF	ATP synthase	Positive Selection	Moderately Significant
MW375127	atpF	MN200380	atpF	0.0495404	0.0358034	1.38368	ATPF	ATP synthase	Positive Selection	Moderately Significant
PQ279223	atpF	OR909688	atpF	0.0258836	0.0188079	1.37621	ATPF	ATP synthase	Positive Selection	Moderately Significant
KP168671	atpF	OR713739	atpF	0.0289975	0.0217172	1.33523	ATPF	ATP synthase	Positive Selection	Moderately Significant
MW375129	atpF	OR460022	atpF	0.0389511	0.0296217	1.31495	ATPF	ATP synthase	Positive Selection	Moderately Significant
OR909686	atpF	MN200381	atpF	0.0358222	0.0273138	1.3115	ATPF	ATP synthase	Positive Selection	Moderately Significant
MG925366	atpF	MW375125	atpF	0.0552673	0.0425721	1.29821	ATPF	ATP synthase	Positive Selection	Moderately Significant
JX087681	atpF	MW375129	atpF	0.0572447	0.0441877	1.29549	ATPF	ATP synthase	Positive Selection	Moderately Significant
KJ566305	atpE	MW375126	atpE	0.0132715	0.0102818	1.29078	ATPE	ATP synthase	Positive Selection	Moderately Significant
OR909687	atpF	OR460022	atpF	0.0317409	0.0251521	1.26196	ATPF	ATP synthase	Positive Selection	Moderately Significant
JX087681	atpF	MW375126	atpF	0.0686479	0.0548865	1.25073	ATPF	ATP synthase	Positive Selection	Moderately Significant
MW375123	atpF	MH979332	atpF	0.0346652	0.027737	1.24978	ATPF	ATP synthase	Positive Selection	Moderately Significant
OR713741	atpF	KJ566305	atpF	0.0303607	0.024371	1.24577	ATPF	ATP synthase	Positive Selection	Moderately Significant
OR713741	atpF	MW375130	atpF	0.0218304	0.017532	1.24517	ATPF	ATP synthase	Positive Selection	Moderately Significant
MG925366	atpF	KP202881	atpF	0.0431538	0.0346968	1.24374	ATPF	ATP synthase	Positive Selection	Moderately Significant
JX087681	atpF	OR713739	atpF	0.0532196	0.0435046	1.22331	ATPF	ATP synthase	Positive Selection	Moderately Significant
PQ279222	atpF	OR909686	atpF	0.0315332	0.0261225	1.20713	ATPF	ATP synthase	Positive Selection	Moderately Significant
MW683324	atpF	MN200369	atpF	0.0123832	0.0103628	1.19497	ATPF	ATP synthase	Positive Selection	Marginally Significant
MW375125	atpF	MN200380	atpF	0.0610758	0.0511151	1.19487	ATPF	ATP synthase	Positive Selection	Marginally Significant
JX087681	atpF	MW375123	atpF	0.0513528	0.044543	1.15288	ATPF	ATP synthase	Positive Selection	Marginally Significant
PP094516	atpF	KP202881	atpF	0.0312823	0.0271916	1.15044	ATPF	ATP synthase	Positive Selection	Marginally Significant
JX087681	atpF	MW375125	atpF	0.057656	0.0503867	1.14427	ATPF	ATP synthase	Positive Selection	Marginally Significant
OR713741	atpF	MN200380	atpF	0.0521733	0.0461133	1.13142	ATPF	ATP synthase	Positive Selection	Marginally Significant
MW375130	atpF	OR460023	atpF	0.0335913	0.0298632	1.12484	ATPF	ATP synthase	Positive Selection	Marginally Significant
MG925366	atpF	MW375130	atpF	0.0561497	0.0503699	1.11475	ATPF	ATP synthase	Positive Selection	Marginally Significant
MW375130	atpF	PV424006	atpF	0.0419781	0.0378411	1.10932	ATPF	ATP synthase	Positive Selection	Marginally Significant
OR713738	atpF	OR460022	atpF	0.0312746	0.0283375	1.10365	ATPF	ATP synthase	Positive Selection	Marginally Significant
OR713741	atpF	MW683324	atpF	0.0440252	0.0408673	1.07727	ATPF	ATP synthase	Positive Selection	Marginally Significant
OR909686	atpF	MN200380	atpF	0.0471007	0.0438283	1.07466	ATPF	ATP synthase	Positive Selection	Marginally Significant
OR460025	atpF	OR460022	atpF	0.0108257	0.0100839	1.07356	ATPF	ATP synthase	Positive Selection	Marginally Significant
OR909687	atpF	MW683324	atpF	0.0390356	0.0369448	1.05659	ATPF	ATP synthase	Positive Selection	Marginally Significant
MW375123	atpF	MN200380	atpF	0.0566382	0.0541488	1.04597	ATPF	ATP synthase	Positive Selection	Marginally Significant
MG925366	atpF	OR909688	atpF	0.0429618	0.0411255	1.04465	ATPF	ATP synthase	Positive Selection	Marginally Significant
MW375125	atpF	MN200381	atpF	0.0374497	0.0363298	1.03083	ATPF	ATP synthase	Positive Selection	Marginally Significant
MW683324	atpF	MH979332	atpF	0.0489034	0.0475762	1.0279	ATPF	ATP synthase	Positive Selection	Marginally Significant
PQ279222	atpF	MH979332	atpF	0.041088	0.0400281	1.02648	ATPF	ATP synthase	Positive Selection	Marginally Significant
MW375129	atpF	OR460024	atpF	0.034696	0.0344708	1.00653	ATPF	ATP synthase	Positive Selection	Marginally Significant
PQ279222	atpF	JX087681	atpF	0.0487003	0.048405	1.0061	ATPF	ATP synthase	Positive Selection	Marginally Significant
MN047293	atpF	MW375128	atpF	0.0317262	0.0316165	1.00347	ATPF	ATP synthase	Positive Selection	Marginally Significant
MW683324	atpF	OR460023	atpF	0.0305615	0.0305937	0.998948	ATPF	ATP synthase	Relaxed Purifying Selection	Not Significant
MW375126	atpF	OR460023	atpF	0.0350776	0.0351347	0.998375	ATPF	ATP synthase	Relaxed Purifying Selection	Not Significant
MW375126	atpF	MW683324	atpF	0.0421151	0.0422886	0.995898	ATPF	ATP synthase	Relaxed Purifying Selection	Not Significant
JX087681	atpF	OR909687	atpF	0.057798	0.0580771	0.995195	ATPF	ATP synthase	Relaxed Purifying Selection	Not Significant
MW375129	atpF	MW191791	atpF	0.0510873	0.0517658	0.986893	ATPF	ATP synthase	Relaxed Purifying Selection	Not Significant
MN047293	atpF	MW375130	atpF	0.0485642	0.0494681	0.981728	ATPF	ATP synthase	Relaxed Purifying Selection	Not Significant
MW191791	atpF	OR713739	atpF	0.0465157	0.047445	0.980412	ATPF	ATP synthase	Relaxed Purifying Selection	Not Significant
OR909687	atpF	MN200380	atpF	0.0575823	0.0588758	0.978031	ATPF	ATP synthase	Relaxed Purifying Selection	Not Significant
MG925366	atpF	ON969396	atpF	0.0477394	0.0492895	0.968552	ATPF	ATP synthase	Relaxed Purifying Selection	Not Significant
OR713737	atpF	KP168671	atpF	0.027514	0.0284507	0.967074	ATPF	ATP synthase	Relaxed Purifying Selection	Not Significant
KP168671	atpF	OR713738	atpF	0.027514	0.0284507	0.967074	ATPF	ATP synthase	Relaxed Purifying Selection	Not Significant
OR713737	atpE	MW375126	atpE	0.00993153	0.0102818	0.965934	ATPE	ATP synthase	Relaxed Purifying Selection	Not Significant
MG925366	atpE	MW191791	atpE	0.00993153	0.0102818	0.965934	ATPE	ATP synthase	Relaxed Purifying Selection	Not Significant
OR713740	atpE	MW375126	atpE	0.00993153	0.0102818	0.965934	ATPE	ATP synthase	Relaxed Purifying Selection	Not Significant
MW375129	atpE	MW375126	atpE	0.00993153	0.0102818	0.965934	ATPE	ATP synthase	Relaxed Purifying Selection	Not Significant
PP094516	atpE	MW375126	atpE	0.00993153	0.0102818	0.965934	ATPE	ATP synthase	Relaxed Purifying Selection	Not Significant
MW375130	atpE	MW375126	atpE	0.00993153	0.0102818	0.965934	ATPE	ATP synthase	Relaxed Purifying Selection	Not Significant
OR909686	atpE	MW375126	atpE	0.00993153	0.0102818	0.965934	ATPE	ATP synthase	Relaxed Purifying Selection	Not Significant
MW375125	atpE	MW375126	atpE	0.00993153	0.0102818	0.965934	ATPE	ATP synthase	Relaxed Purifying Selection	Not Significant
MW375126	atpE	KP205432	atpE	0.00993153	0.0102818	0.965934	ATPE	ATP synthase	Relaxed Purifying Selection	Not Significant
MW375126	atpE	OR713738	atpE	0.00993153	0.0102818	0.965934	ATPE	ATP synthase	Relaxed Purifying Selection	Not Significant
MW683324	atpE	MW191791	atpE	0.00993153	0.0102818	0.965934	ATPE	ATP synthase	Relaxed Purifying Selection	Not Significant
MW375126	atpF	PV424006	atpF	0.0423253	0.0438784	0.964604	ATPF	ATP synthase	Relaxed Purifying Selection	Not Significant
MW375128	atpF	MW375125	atpF	0.0258824	0.0268418	0.964258	ATPF	ATP synthase	Relaxed Purifying Selection	Not Significant
OR713741	atpF	JX087681	atpF	0.0555497	0.0582063	0.954359	ATPF	ATP synthase	Relaxed Purifying Selection	Not Significant
MN047293	atpF	MW375125	atpF	0.0432036	0.0452928	0.953874	ATPF	ATP synthase	Relaxed Purifying Selection	Not Significant
MW375130	atpF	OR460024	atpF	0.0397539	0.0417792	0.951523	ATPF	ATP synthase	Relaxed Purifying Selection	Not Significant
OR909687	atpF	OR460025	atpF	0.0374035	0.0393847	0.949698	ATPF	ATP synthase	Relaxed Purifying Selection	Not Significant
MW375130	atpF	OR909687	atpF	0.016336	0.0174369	0.936861	ATPF	ATP synthase	Relaxed Purifying Selection	Not Significant
OR713740	atpF	JX087681	atpF	0.0610118	0.065554	0.930711	ATPF	ATP synthase	Relaxed Purifying Selection	Not Significant
PV424006	atpF	OR460026	atpF	0.0192648	0.0210209	0.916463	ATPF	ATP synthase	Relaxed Purifying Selection	Not Significant
MW375129	atpF	PV424006	atpF	0.0343621	0.0375332	0.91551	ATPF	ATP synthase	Relaxed Purifying Selection	Not Significant
PQ279222	atpF	OR713740	atpF	0.0333568	0.0364771	0.914459	ATPF	ATP synthase	Relaxed Purifying Selection	Not Significant
OR713740	atpF	OR909687	atpF	0.0214767	0.0235458	0.912125	ATPF	ATP synthase	Relaxed Purifying Selection	Not Significant
KP202881	atpF	OR713738	atpF	0.0290166	0.0318505	0.911026	ATPF	ATP synthase	Relaxed Purifying Selection	Not Significant
KP202881	atpF	MW375127	atpF	0.0203508	0.0224309	0.907265	ATPF	ATP synthase	Relaxed Purifying Selection	Not Significant
OR713741	atpF	MW375123	atpF	0.0256304	0.0284286	0.90157	ATPF	ATP synthase	Relaxed Purifying Selection	Not Significant
MW375125	atpF	OR460026	atpF	0.0287185	0.0319489	0.898888	ATPF	ATP synthase	Relaxed Purifying Selection	Not Significant
OR909688	atpF	MW375130	atpF	0.0214315	0.0239139	0.896196	ATPF	ATP synthase	Relaxed Purifying Selection	Not Significant
MW375126	atpF	OR460024	atpF	0.0423792	0.0475048	0.892103	ATPF	ATP synthase	Relaxed Purifying Selection	Not Significant
MG925366	atpF	KJ566305	atpF	0.0508855	0.0575955	0.883498	ATPF	ATP synthase	Relaxed Purifying Selection	Not Significant
JX087681	atpF	KP168671	atpF	0.0417691	0.0473909	0.881375	ATPF	ATP synthase	Relaxed Purifying Selection	Not Significant
KJ566305	atpF	MH979332	atpF	0.0345525	0.0392178	0.881041	ATPF	ATP synthase	Relaxed Purifying Selection	Not Significant
OR909688	atpF	ON969396	atpF	0.0397784	0.0453956	0.876261	ATPF	ATP synthase	Relaxed Purifying Selection	Not Significant
MN047293	atpF	MN200381	atpF	0.0374887	0.0428176	0.875543	ATPF	ATP synthase	Relaxed Purifying Selection	Not Significant
MW375130	atpF	ON969396	atpF	0.0442943	0.050806	0.871833	ATPF	ATP synthase	Relaxed Purifying Selection	Not Significant
MW375125	atpF	OR460025	atpF	0.0320583	0.0369097	0.868561	ATPF	ATP synthase	Relaxed Purifying Selection	Not Significant
OR713739	atpF	OR460022	atpF	0.0269316	0.0310657	0.866926	ATPF	ATP synthase	Relaxed Purifying Selection	Not Significant
MW375128	atpF	KP205432	atpF	0.0242132	0.0279318	0.866867	ATPF	ATP synthase	Relaxed Purifying Selection	Not Significant
MW683324	atpF	ON969396	atpF	0.0382925	0.0442167	0.86602	ATPF	ATP synthase	Relaxed Purifying Selection	Not Significant
MW375129	atpF	MH979332	atpF	0.0275381	0.0318659	0.864186	ATPF	ATP synthase	Relaxed Purifying Selection	Not Significant
OR909687	atpF	KP202881	atpF	0.0305104	0.03552	0.858964	ATPF	ATP synthase	Relaxed Purifying Selection	Not Significant
MW683324	atpF	OR460022	atpF	0.0274663	0.0322875	0.850678	ATPF	ATP synthase	Relaxed Purifying Selection	Not Significant
OR460026	atpF	OR713739	atpF	0.0247917	0.0291468	0.850581	ATPF	ATP synthase	Relaxed Purifying Selection	Not Significant
MW683324	atpF	KP205432	atpF	0.0466523	0.0553986	0.842119	ATPF	ATP synthase	Relaxed Purifying Selection	Not Significant
JX087681	atpF	KJ566305	atpF	0.0558965	0.0663781	0.842093	ATPF	ATP synthase	Relaxed Purifying Selection	Not Significant
OR460026	atpF	MH979332	atpF	0.0356545	0.0427926	0.833192	ATPF	ATP synthase	Relaxed Purifying Selection	Not Significant
MW375129	atpF	MN200369	atpF	0.0360848	0.043587	0.82788	ATPF	ATP synthase	Relaxed Purifying Selection	Not Significant
OR909686	atpF	MN200369	atpF	0.0325087	0.0393	0.827193	ATPF	ATP synthase	Relaxed Purifying Selection	Not Significant
MW191791	atpF	MN200381	atpF	0.0195829	0.0237384	0.824946	ATPF	ATP synthase	Relaxed Purifying Selection	Not Significant
MN200380	atpF	OR713739	atpF	0.0483217	0.0586943	0.823277	ATPF	ATP synthase	Relaxed Purifying Selection	Not Significant
PQ279222	atpF	PV424006	atpF	0.0112378	0.0136759	0.821723	ATPF	ATP synthase	Relaxed Purifying Selection	Not Significant
PQ279223	atpF	JX087681	atpF	0.0423442	0.0517309	0.818548	ATPF	ATP synthase	Relaxed Purifying Selection	Not Significant
MW375129	atpF	ON969396	atpF	0.0433133	0.0530239	0.816865	ATPF	ATP synthase	Relaxed Purifying Selection	Not Significant
MW375129	atpF	KJ566305	atpF	0.0203707	0.0249473	0.81655	ATPF	ATP synthase	Relaxed Purifying Selection	Not Significant
MW375128	atpF	MW375129	atpF	0.0246767	0.0305383	0.808059	ATPF	ATP synthase	Relaxed Purifying Selection	Not Significant
OR713740	atpF	KJ566305	atpF	0.0248762	0.0308766	0.805663	ATPF	ATP synthase	Relaxed Purifying Selection	Not Significant
OR909686	atpF	OR460025	atpF	0.0354837	0.0440817	0.804953	ATPF	ATP synthase	Relaxed Purifying Selection	Not Significant
MW375127	atpF	MH979332	atpF	0.0223651	0.0280258	0.798017	ATPF	ATP synthase	Relaxed Purifying Selection	Not Significant
KJ566305	atpF	MN200369	atpF	0.040095	0.0502848	0.797358	ATPF	ATP synthase	Relaxed Purifying Selection	Not Significant
MW375129	atpF	KP205432	atpF	0.022502	0.0282704	0.795958	ATPF	ATP synthase	Relaxed Purifying Selection	Not Significant
OR713740	atpF	MW375123	atpF	0.0255388	0.0327146	0.780655	ATPF	ATP synthase	Relaxed Purifying Selection	Not Significant
OR713740	atpF	OR460022	atpF	0.0314604	0.0403587	0.779519	ATPF	ATP synthase	Relaxed Purifying Selection	Not Significant
OR460024	atpF	OR713738	atpF	0.0312524	0.0402639	0.776188	ATPF	ATP synthase	Relaxed Purifying Selection	Not Significant
MG925366	atpF	OR460024	atpF	0.0333486	0.0430792	0.774124	ATPF	ATP synthase	Relaxed Purifying Selection	Not Significant
MW683324	atpF	OR460026	atpF	0.0315912	0.040968	0.771119	ATPF	ATP synthase	Relaxed Purifying Selection	Not Significant
OR713741	atpF	OR460025	atpF	0.0347769	0.0451118	0.770905	ATPF	ATP synthase	Relaxed Purifying Selection	Not Significant
Seq21	atpF	MH979332	atpF	0.0418296	0.0542719	0.770741	ATPF	ATP synthase	Relaxed Purifying Selection	Not Significant
OR460026	atpF	KP168671	atpF	0.0162251	0.0211383	0.767566	ATPF	ATP synthase	Relaxed Purifying Selection	Not Significant
MN047293	atpF	JX087681	atpF	0.0397507	0.0519465	0.765223	ATPF	ATP synthase	Relaxed Purifying Selection	Not Significant
PQ279223	atpF	KJ566305	atpF	0.0331886	0.0435389	0.762274	ATPF	ATP synthase	Relaxed Purifying Selection	Not Significant
MW375125	atpF	KP168671	atpF	0.0298879	0.0392961	0.760582	ATPF	ATP synthase	Relaxed Purifying Selection	Not Significant
OR713740	atpF	MW375126	atpF	0.0158357	0.0208273	0.760331	ATPF	ATP synthase	Relaxed Purifying Selection	Not Significant
MW375129	atpF	KP202881	atpF	0.0289251	0.038053	0.760125	ATPF	ATP synthase	Relaxed Purifying Selection	Not Significant
JX087681	atpF	OR460025	atpF	0.0546242	0.0723379	0.755126	ATPF	ATP synthase	Relaxed Purifying Selection	Not Significant
PQ279223	atpF	OR713740	atpF	0.0280549	0.0374142	0.749847	ATPF	ATP synthase	Relaxed Purifying Selection	Not Significant
MW375130	atpF	MW375123	atpF	0.0261492	0.0348761	0.749775	ATPF	ATP synthase	Relaxed Purifying Selection	Not Significant
OR909688	atpF	KP205432	atpF	0.0250581	0.033532	0.74729	ATPF	ATP synthase	Relaxed Purifying Selection	Not Significant
MW375128	atpF	ON969396	atpF	0.0315465	0.0425513	0.741375	ATPF	ATP synthase	Relaxed Purifying Selection	Not Significant
OR713737	atpF	OR460025	atpF	0.0301868	0.0414235	0.728737	ATPF	ATP synthase	Relaxed Purifying Selection	Not Significant
MW375125	atpF	MH979332	atpF	0.0321156	0.0441421	0.72755	ATPF	ATP synthase	Relaxed Purifying Selection	Not Significant
MW191791	atpF	MH979332	atpF	0.0432774	0.0595063	0.727274	ATPF	ATP synthase	Relaxed Purifying Selection	Not Significant
OR713737	atpF	OR460024	atpF	0.0293262	0.040368	0.72647	ATPF	ATP synthase	Relaxed Purifying Selection	Not Significant
MG925366	atpF	Seq21	atpF	0.0443883	0.0611085	0.726385	ATPF	ATP synthase	Relaxed Purifying Selection	Not Significant
OR909688	atpF	MN200369	atpF	0.0285311	0.0392866	0.72623	ATPF	ATP synthase	Relaxed Purifying Selection	Not Significant
MN047293	atpF	OR713740	atpF	0.0318338	0.0438977	0.725181	ATPF	ATP synthase	Relaxed Purifying Selection	Not Significant
PV424006	atpF	MN200381	atpF	0.0306779	0.0423505	0.724381	ATPF	ATP synthase	Relaxed Purifying Selection	Not Significant
Seq21	atpF	MN200381	atpF	0.031924	0.0443695	0.719502	ATPF	ATP synthase	Relaxed Purifying Selection	Not Significant
KJ566305	atpF	OR460024	atpF	0.0386784	0.0537784	0.719217	ATPF	ATP synthase	Relaxed Purifying Selection	Not Significant
KJ566305	atpF	MW375125	atpF	0.0281381	0.0392424	0.717033	ATPF	ATP synthase	Relaxed Purifying Selection	Not Significant
MW191791	atpF	MN200380	atpF	0.0226218	0.0315839	0.716245	ATPF	ATP synthase	Relaxed Purifying Selection	Not Significant
PQ279223	atpF	MH979332	atpF	0.0346568	0.0485265	0.714183	ATPF	ATP synthase	Relaxed Purifying Selection	Not Significant
KJ566305	atpF	MN200381	atpF	0.0392197	0.0549466	0.713778	ATPF	ATP synthase	Relaxed Purifying Selection	Not Significant
OR713741	atpF	MW375129	atpF	0.0213375	0.0299078	0.713443	ATPF	ATP synthase	Relaxed Purifying Selection	Not Significant
MW191791	atpF	KP168671	atpF	0.0260526	0.0365215	0.713351	ATPF	ATP synthase	Relaxed Purifying Selection	Not Significant
MW191791	atpF	OR460026	atpF	0.0353989	0.0501503	0.705857	ATPF	ATP synthase	Relaxed Purifying Selection	Not Significant
PV424006	atpF	OR713738	atpF	0.0294374	0.0417664	0.704811	ATPF	ATP synthase	Relaxed Purifying Selection	Not Significant
KP202881	atpF	MW191791	atpF	0.0279808	0.0400403	0.698817	ATPF	ATP synthase	Relaxed Purifying Selection	Not Significant
PQ279222	atpF	KJ566305	atpF	0.0351762	0.0503529	0.698592	ATPF	ATP synthase	Relaxed Purifying Selection	Not Significant
OR713741	atpF	MW375126	atpF	0.018454	0.0264665	0.697258	ATPF	ATP synthase	Relaxed Purifying Selection	Not Significant
MG925366	atpF	MW191791	atpF	0.0270733	0.039055	0.693211	ATPF	ATP synthase	Relaxed Purifying Selection	Not Significant
OR713741	atpF	OR713739	atpF	0.0270946	0.0391111	0.692758	ATPF	ATP synthase	Relaxed Purifying Selection	Not Significant
OR713737	atpF	PV424006	atpF	0.0284253	0.0417402	0.681006	ATPF	ATP synthase	Relaxed Purifying Selection	Not Significant
KJ566305	atpF	MW375127	atpF	0.0231197	0.0339892	0.680208	ATPF	ATP synthase	Relaxed Purifying Selection	Not Significant
MW375130	atpF	MN200369	atpF	0.0369864	0.0544135	0.679728	ATPF	ATP synthase	Relaxed Purifying Selection	Not Significant
KP205432	atpF	OR460023	atpF	0.0313351	0.0462703	0.677218	ATPF	ATP synthase	Relaxed Purifying Selection	Not Significant
OR713740	atpF	ON969396	atpF	0.0345512	0.0511826	0.675057	ATPF	ATP synthase	Relaxed Purifying Selection	Not Significant
MN200369	atpF	OR460025	atpF	0.0301675	0.0447593	0.673994	ATPF	ATP synthase	Relaxed Purifying Selection	Not Significant
MW375130	atpF	MW375127	atpF	0.0186361	0.0277721	0.671037	ATPF	ATP synthase	Relaxed Purifying Selection	Not Significant
MG925366	atpF	PV424006	atpF	0.03221	0.0486308	0.662338	ATPF	ATP synthase	Relaxed Purifying Selection	Not Significant
JX087681	atpF	OR460023	atpF	0.0504656	0.0766293	0.658567	ATPF	ATP synthase	Relaxed Purifying Selection	Not Significant
JX087681	atpF	ON969396	atpF	0.0398358	0.0608995	0.654123	ATPF	ATP synthase	Relaxed Purifying Selection	Not Significant
OR713740	atpF	MN200369	atpF	0.0396388	0.060624	0.653846	ATPF	ATP synthase	Relaxed Purifying Selection	Not Significant
KJ566305	atpB	OR909686	atpB	0.00534968	0.00818712	0.653427	ATPB	ATP synthase	Relaxed Purifying Selection	Not Significant
OR909686	atpF	MW375126	atpF	0.0190647	0.0291811	0.653322	ATPF	ATP synthase	Relaxed Purifying Selection	Not Significant
OR713741	atpF	OR713738	atpF	0.0163694	0.0251208	0.651628	ATPF	ATP synthase	Relaxed Purifying Selection	Not Significant
PQ279222	atpF	OR460023	atpF	0.0108803	0.0167379	0.650037	ATPF	ATP synthase	Relaxed Purifying Selection	Not Significant
OR460024	atpF	KP205432	atpF	0.0297016	0.0457484	0.649238	ATPF	ATP synthase	Relaxed Purifying Selection	Not Significant
OR460026	atpF	ON969396	atpF	0.0332863	0.0514488	0.646979	ATPF	ATP synthase	Relaxed Purifying Selection	Not Significant
MW191791	atpE	MN200369	atpE	0.00660639	0.0102818	0.642533	ATPE	ATP synthase	Relaxed Purifying Selection	Not Significant
OR460023	atpE	OR460022	atpE	0.00660366	0.010295	0.641441	ATPE	ATP synthase	Relaxed Purifying Selection	Not Significant
KJ566305	atpE	MH979332	atpE	0.00659891	0.0103182	0.639542	ATPE	ATP synthase	Relaxed Purifying Selection	Not Significant
MW375126	atpE	MH979332	atpE	0.0132639	0.0207433	0.639431	ATPE	ATP synthase	Relaxed Purifying Selection	Not Significant
MW375129	atpF	MW375127	atpF	0.0175261	0.0276031	0.634934	ATPF	ATP synthase	Relaxed Purifying Selection	Not Significant
MW375123	atpF	KP205432	atpF	0.0244219	0.0386566	0.631765	ATPF	ATP synthase	Relaxed Purifying Selection	Not Significant
MW375129	atpF	MW375125	atpF	0.0173056	0.0274906	0.629511	ATPF	ATP synthase	Relaxed Purifying Selection	Not Significant
MN047293	atpF	MW191791	atpF	0.0347171	0.0556807	0.623503	ATPF	ATP synthase	Relaxed Purifying Selection	Not Significant
MW375130	atpI	OR909687	atpI	0.00355008	0.00569377	0.623502	ATPI	ATP synthase	Relaxed Purifying Selection	Not Significant
OR909688	atpI	MW375125	atpI	0.00354982	0.00569509	0.623313	ATPI	ATP synthase	Relaxed Purifying Selection	Not Significant
OR909687	atpI	MW375125	atpI	0.00354982	0.00569509	0.623313	ATPI	ATP synthase	Relaxed Purifying Selection	Not Significant
MW375125	atpI	MW375127	atpI	0.00354982	0.00569509	0.623313	ATPI	ATP synthase	Relaxed Purifying Selection	Not Significant
PQ279222	atpF	KP202881	atpF	0.0063041	0.0101374	0.621866	ATPF	ATP synthase	Relaxed Purifying Selection	Not Significant
MW375130	atpI	MW375126	atpI	0.00711322	0.0114509	0.621195	ATPI	ATP synthase	Relaxed Purifying Selection	Not Significant
MW375125	atpI	MW375126	atpI	0.00711271	0.0114535	0.621006	ATPI	ATP synthase	Relaxed Purifying Selection	Not Significant
OR909688	atpF	MW375126	atpF	0.021497	0.0347274	0.61902	ATPF	ATP synthase	Relaxed Purifying Selection	Not Significant
KJ566305	atpF	MW191791	atpF	0.0446863	0.0722362	0.618614	ATPF	ATP synthase	Relaxed Purifying Selection	Not Significant
JX087681	atpF	PV424006	atpF	0.0420411	0.0680032	0.618223	ATPF	ATP synthase	Relaxed Purifying Selection	Not Significant
OR713737	atpF	OR909686	atpF	0.0149268	0.024162	0.617781	ATPF	ATP synthase	Relaxed Purifying Selection	Not Significant
PV424006	atpF	OR460024	atpF	0.00848825	0.0137919	0.615451	ATPF	ATP synthase	Relaxed Purifying Selection	Not Significant
OR713737	atpF	OR713741	atpF	0.0154501	0.025124	0.614953	ATPF	ATP synthase	Relaxed Purifying Selection	Not Significant
OR909687	atpF	OR713738	atpF	0.0173937	0.0284123	0.612189	ATPF	ATP synthase	Relaxed Purifying Selection	Not Significant
KJ566305	atpF	KP205432	atpF	0.00633923	0.0104498	0.606638	ATPF	ATP synthase	Relaxed Purifying Selection	Not Significant
PQ279222	atpF	MN200369	atpF	0.0204911	0.0339307	0.60391	ATPF	ATP synthase	Relaxed Purifying Selection	Not Significant
PV424006	atpF	ON969396	atpF	0.0276642	0.0458838	0.602919	ATPF	ATP synthase	Relaxed Purifying Selection	Not Significant
OR460024	atpF	OR460022	atpF	0.00837487	0.0139048	0.602302	ATPF	ATP synthase	Relaxed Purifying Selection	Not Significant
MN047293	atpF	PV424006	atpF	0.0237942	0.0400439	0.594204	ATPF	ATP synthase	Relaxed Purifying Selection	Not Significant
KJ566305	atpF	PV424006	atpF	0.0370159	0.063432	0.583553	ATPF	ATP synthase	Relaxed Purifying Selection	Not Significant
Seq21	atpF	MN200369	atpF	0.0262297	0.0450665	0.582022	ATPF	ATP synthase	Relaxed Purifying Selection	Not Significant
MW683324	atpF	MN200380	atpF	0.020398	0.035124	0.580742	ATPF	ATP synthase	Relaxed Purifying Selection	Not Significant
OR713737	atpF	OR909687	atpF	0.0164676	0.0284159	0.57952	ATPF	ATP synthase	Relaxed Purifying Selection	Not Significant
MW375125	atpF	MW375126	atpF	0.0177246	0.030792	0.575622	ATPF	ATP synthase	Relaxed Purifying Selection	Not Significant
PQ279223	atpF	MW191791	atpF	0.025099	0.0438604	0.572248	ATPF	ATP synthase	Relaxed Purifying Selection	Not Significant
ON969396	atpF	MH979332	atpF	0.0406175	0.0717177	0.566352	ATPF	ATP synthase	Relaxed Purifying Selection	Not Significant
OR713740	atpF	MN200380	atpF	0.0444916	0.0787203	0.565187	ATPF	ATP synthase	Relaxed Purifying Selection	Not Significant
PV424006	atpF	KP205432	atpF	0.0297	0.0527623	0.562903	ATPF	ATP synthase	Relaxed Purifying Selection	Not Significant
OR713740	atpF	PP094516	atpF	0.0154216	0.027546	0.559848	ATPF	ATP synthase	Relaxed Purifying Selection	Not Significant
OR713741	atpF	PP094516	atpF	0.0154216	0.027546	0.559848	ATPF	ATP synthase	Relaxed Purifying Selection	Not Significant
OR460024	atpF	MN200381	atpF	0.024959	0.0446569	0.558905	ATPF	ATP synthase	Relaxed Purifying Selection	Not Significant
MW375126	atpF	Seq21	atpF	0.0305541	0.0549069	0.556472	ATPF	ATP synthase	Relaxed Purifying Selection	Not Significant
KP168671	atpF	KP205432	atpF	0.0243066	0.0440144	0.552243	ATPF	ATP synthase	Relaxed Purifying Selection	Not Significant
KP202881	atpF	KP205432	atpF	0.0291376	0.0537322	0.542274	ATPF	ATP synthase	Relaxed Purifying Selection	Not Significant
KP202881	atpF	MN200381	atpF	0.0231277	0.0426864	0.541805	ATPF	ATP synthase	Relaxed Purifying Selection	Not Significant
JX087681	atpE	MN200380	atpE	0.023215	0.0429703	0.540256	ATPE	ATP synthase	Relaxed Purifying Selection	Not Significant
MW191791	atpF	OR460023	atpF	0.0272646	0.0505765	0.539075	ATPF	ATP synthase	Relaxed Purifying Selection	Not Significant
OR460026	atpF	OR460022	atpF	0.00566274	0.0105473	0.536889	ATPF	ATP synthase	Relaxed Purifying Selection	Not Significant
KP205432	atpF	OR460022	atpF	0.027547	0.0513201	0.536769	ATPF	ATP synthase	Relaxed Purifying Selection	Not Significant
MW191791	atpE	OR460023	atpE	0.0166312	0.0312495	0.532208	ATPE	ATP synthase	Relaxed Purifying Selection	Not Significant
OR909688	atpF	KJ566305	atpF	0.0205001	0.0390479	0.525	ATPF	ATP synthase	Relaxed Purifying Selection	Not Significant
ON969396	atpF	KP168671	atpF	0.0267854	0.0510943	0.524235	ATPF	ATP synthase	Relaxed Purifying Selection	Not Significant
KJ566305	atpF	KP168671	atpF	0.0246097	0.048451	0.507929	ATPF	ATP synthase	Relaxed Purifying Selection	Not Significant
MW375127	atpF	MW375126	atpF	0.0195956	0.0387494	0.505702	ATPF	ATP synthase	Relaxed Purifying Selection	Not Significant
Seq21	atpF	KP168671	atpF	0.0103738	0.0208863	0.496681	ATPF	ATP synthase	Strong Purifying Selection	Not Significant
OR713737	atpF	OR713739	atpF	0.0174965	0.0352564	0.496265	ATPF	ATP synthase	Strong Purifying Selection	Not Significant
OR713738	atpF	OR713739	atpF	0.0174965	0.0352564	0.496265	ATPF	ATP synthase	Strong Purifying Selection	Not Significant
Seq21	atpF	OR713738	atpF	0.0255882	0.0516155	0.495747	ATPF	ATP synthase	Strong Purifying Selection	Not Significant
KP202881	atpF	Seq21	atpF	0.0100087	0.0202298	0.494752	ATPF	ATP synthase	Strong Purifying Selection	Not Significant
OR460025	atpF	OR460024	atpF	0.010304	0.0209729	0.491299	ATPF	ATP synthase	Strong Purifying Selection	Not Significant
PV424006	atpF	KP168671	atpF	0.0116336	0.0237421	0.489998	ATPF	ATP synthase	Strong Purifying Selection	Not Significant
OR909688	atpA	MW375123	atpA	0.00789705	0.0161591	0.488707	ATPA	ATP synthase	Strong Purifying Selection	Not Significant
PQ279223	atpF	ON969396	atpF	0.0298235	0.0614108	0.48564	ATPF	ATP synthase	Strong Purifying Selection	Not Significant
OR460026	atpF	OR460025	atpF	0.00853137	0.0176859	0.482383	ATPF	ATP synthase	Strong Purifying Selection	Not Significant
MW375125	atpF	KP205432	atpF	0.0170233	0.035353	0.481523	ATPF	ATP synthase	Strong Purifying Selection	Not Significant
KP202881	atpE	OR460023	atpE	0.00993869	0.02066	0.481059	ATPE	ATP synthase	Strong Purifying Selection	Not Significant
KP168671	atpE	OR460023	atpE	0.00993869	0.02066	0.481059	ATPE	ATP synthase	Strong Purifying Selection	Not Significant
MW375130	atpF	Seq21	atpF	0.0288101	0.0599193	0.480816	ATPF	ATP synthase	Strong Purifying Selection	Not Significant
OR713741	atpE	MW375126	atpE	0.00993153	0.0207065	0.479634	ATPE	ATP synthase	Strong Purifying Selection	Not Significant
MW375128	atpE	MW191791	atpE	0.00993153	0.0207065	0.479634	ATPE	ATP synthase	Strong Purifying Selection	Not Significant
Seq21	atpE	MW191791	atpE	0.00993153	0.0207065	0.479634	ATPE	ATP synthase	Strong Purifying Selection	Not Significant
MW191791	atpE	MN200381	atpE	0.00993153	0.0207065	0.479634	ATPE	ATP synthase	Strong Purifying Selection	Not Significant
MN200369	atpE	OR460023	atpE	0.00992879	0.0207244	0.479087	ATPE	ATP synthase	Strong Purifying Selection	Not Significant
OR713737	atpF	Seq21	atpF	0.0246744	0.0517721	0.476596	ATPF	ATP synthase	Strong Purifying Selection	Not Significant
MN047293	atpE	MN200380	atpE	0.00991465	0.0208174	0.476267	ATPE	ATP synthase	Strong Purifying Selection	Not Significant
MG925366	atpE	MN200380	atpE	0.00991465	0.0208174	0.476267	ATPE	ATP synthase	Strong Purifying Selection	Not Significant
MW683324	atpE	MN200380	atpE	0.00991465	0.0208174	0.476267	ATPE	ATP synthase	Strong Purifying Selection	Not Significant
OR713737	atpI	MW375126	atpI	0.00532982	0.0114423	0.465799	ATPI	ATP synthase	Strong Purifying Selection	Not Significant
MW375129	atpI	MW375126	atpI	0.00532982	0.0114423	0.465799	ATPI	ATP synthase	Strong Purifying Selection	Not Significant
PP094516	atpI	MW375126	atpI	0.00532982	0.0114423	0.465799	ATPI	ATP synthase	Strong Purifying Selection	Not Significant
MW375126	atpI	OR713738	atpI	0.00532982	0.0114423	0.465799	ATPI	ATP synthase	Strong Purifying Selection	Not Significant
MN047293	atpE	JX087681	atpE	0.0198768	0.0428124	0.464277	ATPE	ATP synthase	Strong Purifying Selection	Not Significant
MG925366	atpE	JX087681	atpE	0.0198768	0.0428124	0.464277	ATPE	ATP synthase	Strong Purifying Selection	Not Significant
JX087681	atpE	MW683324	atpE	0.0198768	0.0428124	0.464277	ATPE	ATP synthase	Strong Purifying Selection	Not Significant
MN047293	atpF	OR460026	atpF	0.0264814	0.0571165	0.463638	ATPF	ATP synthase	Strong Purifying Selection	Not Significant
Seq21	atpF	OR460026	atpF	0.00953972	0.0208296	0.457989	ATPF	ATP synthase	Strong Purifying Selection	Not Significant
MN200380	atpF	OR460022	atpF	0.0275771	0.063271	0.435857	ATPF	ATP synthase	Strong Purifying Selection	Not Significant
PV424006	atpF	MN200380	atpF	0.0280703	0.0646379	0.43427	ATPF	ATP synthase	Strong Purifying Selection	Not Significant
JX087681	atpE	MW191791	atpE	0.0232547	0.0538089	0.432172	ATPE	ATP synthase	Strong Purifying Selection	Not Significant
KJ566305	atpF	MW375126	atpF	0.0188661	0.0437271	0.431451	ATPF	ATP synthase	Strong Purifying Selection	Not Significant
MW375125	atpF	OR713738	atpF	0.0103475	0.0241462	0.428535	ATPF	ATP synthase	Strong Purifying Selection	Not Significant
KP202881	atpE	MW191791	atpE	0.0132848	0.0311803	0.426063	ATPE	ATP synthase	Strong Purifying Selection	Not Significant
MW191791	atpE	KP168671	atpE	0.0132848	0.0311803	0.426063	ATPE	ATP synthase	Strong Purifying Selection	Not Significant
MW191791	atpE	MN200380	atpE	0.0132564	0.0313904	0.422307	ATPE	ATP synthase	Strong Purifying Selection	Not Significant
MW375129	atpF	OR909687	atpF	0.0117341	0.0280642	0.418115	ATPF	ATP synthase	Strong Purifying Selection	Not Significant
KP202881	atpF	OR460025	atpF	0.00997138	0.0239889	0.415666	ATPF	ATP synthase	Strong Purifying Selection	Not Significant
OR909688	atpI	MW375126	atpI	0.00711488	0.0172296	0.412945	ATPI	ATP synthase	Strong Purifying Selection	Not Significant
OR909687	atpI	MW375126	atpI	0.00711488	0.0172296	0.412945	ATPI	ATP synthase	Strong Purifying Selection	Not Significant
MW375127	atpI	MW375126	atpI	0.00711488	0.0172296	0.412945	ATPI	ATP synthase	Strong Purifying Selection	Not Significant
JX087681	atpE	OR460023	atpE	0.0266292	0.065108	0.409	ATPE	ATP synthase	Strong Purifying Selection	Not Significant
MN047293	atpF	PQ279223	atpF	0.0223067	0.0547536	0.407401	ATPF	ATP synthase	Strong Purifying Selection	Not Significant
MN200380	atpE	OR460023	atpE	0.0166029	0.0421898	0.393527	ATPE	ATP synthase	Strong Purifying Selection	Not Significant
MW375129	atpB	KJ566305	atpB	0.00534948	0.0136969	0.390562	ATPB	ATP synthase	Strong Purifying Selection	Not Significant
MN047293	atpF	KP168671	atpF	0.0201375	0.0518036	0.388727	ATPF	ATP synthase	Strong Purifying Selection	Not Significant
JX087681	atpE	MN200369	atpE	0.0165272	0.0428124	0.386038	ATPE	ATP synthase	Strong Purifying Selection	Not Significant
MW375126	atpF	KP205432	atpF	0.020634	0.0535822	0.385089	ATPF	ATP synthase	Strong Purifying Selection	Not Significant
MW375126	atpE	MW191791	atpE	0.0200078	0.0527835	0.379054	ATPE	ATP synthase	Strong Purifying Selection	Not Significant
OR713737	atpH	MW191791	atpH	0.00570094	0.0150934	0.37771	ATPH	ATP synthase	Strong Purifying Selection	Not Significant
OR713737	atpH	MN200369	atpH	0.00570094	0.0150934	0.37771	ATPH	ATP synthase	Strong Purifying Selection	Not Significant
OR713740	atpH	MW191791	atpH	0.00570094	0.0150934	0.37771	ATPH	ATP synthase	Strong Purifying Selection	Not Significant
OR713740	atpH	MN200369	atpH	0.00570094	0.0150934	0.37771	ATPH	ATP synthase	Strong Purifying Selection	Not Significant
OR713741	atpH	MW191791	atpH	0.00570094	0.0150934	0.37771	ATPH	ATP synthase	Strong Purifying Selection	Not Significant
OR713741	atpH	MN200369	atpH	0.00570094	0.0150934	0.37771	ATPH	ATP synthase	Strong Purifying Selection	Not Significant
OR909688	atpH	MW191791	atpH	0.00570094	0.0150934	0.37771	ATPH	ATP synthase	Strong Purifying Selection	Not Significant
OR909688	atpH	MN200369	atpH	0.00570094	0.0150934	0.37771	ATPH	ATP synthase	Strong Purifying Selection	Not Significant
MW375129	atpH	MW191791	atpH	0.00570094	0.0150934	0.37771	ATPH	ATP synthase	Strong Purifying Selection	Not Significant
MW375129	atpH	MN200369	atpH	0.00570094	0.0150934	0.37771	ATPH	ATP synthase	Strong Purifying Selection	Not Significant
PP094516	atpH	MW191791	atpH	0.00570094	0.0150934	0.37771	ATPH	ATP synthase	Strong Purifying Selection	Not Significant
PP094516	atpH	MN200369	atpH	0.00570094	0.0150934	0.37771	ATPH	ATP synthase	Strong Purifying Selection	Not Significant
KJ566305	atpH	MW191791	atpH	0.00570094	0.0150934	0.37771	ATPH	ATP synthase	Strong Purifying Selection	Not Significant
KJ566305	atpH	MN200369	atpH	0.00570094	0.0150934	0.37771	ATPH	ATP synthase	Strong Purifying Selection	Not Significant
MW375125	atpH	MW191791	atpH	0.00570094	0.0150934	0.37771	ATPH	ATP synthase	Strong Purifying Selection	Not Significant
MW375125	atpH	MN200369	atpH	0.00570094	0.0150934	0.37771	ATPH	ATP synthase	Strong Purifying Selection	Not Significant
MW375127	atpH	MW191791	atpH	0.00570094	0.0150934	0.37771	ATPH	ATP synthase	Strong Purifying Selection	Not Significant
MW375127	atpH	MN200369	atpH	0.00570094	0.0150934	0.37771	ATPH	ATP synthase	Strong Purifying Selection	Not Significant
MW191791	atpH	ON969396	atpH	0.00570094	0.0150934	0.37771	ATPH	ATP synthase	Strong Purifying Selection	Not Significant
MW191791	atpH	KP205432	atpH	0.00570094	0.0150934	0.37771	ATPH	ATP synthase	Strong Purifying Selection	Not Significant
MW191791	atpH	MH979332	atpH	0.00570094	0.0150934	0.37771	ATPH	ATP synthase	Strong Purifying Selection	Not Significant
MW191791	atpH	OR713738	atpH	0.00570094	0.0150934	0.37771	ATPH	ATP synthase	Strong Purifying Selection	Not Significant
MN200369	atpH	ON969396	atpH	0.00570094	0.0150934	0.37771	ATPH	ATP synthase	Strong Purifying Selection	Not Significant
MN200369	atpH	KP205432	atpH	0.00570094	0.0150934	0.37771	ATPH	ATP synthase	Strong Purifying Selection	Not Significant
MN200369	atpH	MH979332	atpH	0.00570094	0.0150934	0.37771	ATPH	ATP synthase	Strong Purifying Selection	Not Significant
MN200369	atpH	OR713738	atpH	0.00570094	0.0150934	0.37771	ATPH	ATP synthase	Strong Purifying Selection	Not Significant
MW375129	atpA	MW375123	atpA	0.00701309	0.0189062	0.370941	ATPA	ATP synthase	Strong Purifying Selection	Not Significant
MW375128	atpA	MW375123	atpA	0.00701229	0.0189129	0.370768	ATPA	ATP synthase	Strong Purifying Selection	Not Significant
JX087681	atpE	MW375128	atpE	0.0198768	0.0539085	0.368714	ATPE	ATP synthase	Strong Purifying Selection	Not Significant
JX087681	atpE	Seq21	atpE	0.0198768	0.0539085	0.368714	ATPE	ATP synthase	Strong Purifying Selection	Not Significant
JX087681	atpE	MN200381	atpE	0.0198768	0.0539085	0.368714	ATPE	ATP synthase	Strong Purifying Selection	Not Significant
JX087681	atpE	ON969396	atpE	0.0198655	0.0540085	0.367822	ATPE	ATP synthase	Strong Purifying Selection	Not Significant
JX087681	atpI	MW191791	atpI	0.0125033	0.034795	0.359342	ATPI	ATP synthase	Strong Purifying Selection	Not Significant
JX087681	atpA	MW191791	atpA	0.00877199	0.0244369	0.358965	ATPA	ATP synthase	Strong Purifying Selection	Not Significant
JX087681	atpE	MW375123	atpE	0.0232711	0.0649001	0.358569	ATPE	ATP synthase	Strong Purifying Selection	Not Significant
JX087681	atpE	KP202881	atpE	0.0232648	0.064958	0.358151	ATPE	ATP synthase	Strong Purifying Selection	Not Significant
JX087681	atpE	KP168671	atpE	0.0232648	0.064958	0.358151	ATPE	ATP synthase	Strong Purifying Selection	Not Significant
PQ279222	atpF	PQ279223	atpF	0.00357785	0.0100221	0.356995	ATPF	ATP synthase	Strong Purifying Selection	Not Significant
Seq21	atpF	MN200380	atpF	0.0262813	0.0762776	0.344547	ATPF	ATP synthase	Strong Purifying Selection	Not Significant
KP168671	atpF	OR460024	atpF	0.00845933	0.0246147	0.34367	ATPF	ATP synthase	Strong Purifying Selection	Not Significant
JX087681	atpE	MW375126	atpE	0.0300335	0.0880505	0.341094	ATPE	ATP synthase	Strong Purifying Selection	Not Significant
OR713737	atpF	MW375127	atpF	0.0135328	0.0407657	0.331966	ATPF	ATP synthase	Strong Purifying Selection	Not Significant
MW375127	atpF	OR713738	atpF	0.0135328	0.0407657	0.331966	ATPF	ATP synthase	Strong Purifying Selection	Not Significant
KJ566305	atpA	KP205432	atpA	0.000873653	0.00266634	0.32766	ATPA	ATP synthase	Strong Purifying Selection	Not Significant
OR713737	atpA	KP205432	atpA	0.00174813	0.00534404	0.327117	ATPA	ATP synthase	Strong Purifying Selection	Not Significant
PP094516	atpA	KP205432	atpA	0.00174813	0.00534404	0.327117	ATPA	ATP synthase	Strong Purifying Selection	Not Significant
KP205432	atpA	OR713738	atpA	0.00174813	0.00534404	0.327117	ATPA	ATP synthase	Strong Purifying Selection	Not Significant
OR713737	atpA	KJ566305	atpA	0.00262362	0.00803133	0.326673	ATPA	ATP synthase	Strong Purifying Selection	Not Significant
PP094516	atpA	KJ566305	atpA	0.00262362	0.00803133	0.326673	ATPA	ATP synthase	Strong Purifying Selection	Not Significant
KJ566305	atpA	OR713738	atpA	0.00262362	0.00803133	0.326673	ATPA	ATP synthase	Strong Purifying Selection	Not Significant
KJ566305	atpB	MW375125	atpB	0.00356262	0.0109323	0.325881	ATPB	ATP synthase	Strong Purifying Selection	Not Significant
OR909686	atpB	KP205432	atpB	0.00535276	0.0164355	0.325682	ATPB	ATP synthase	Strong Purifying Selection	Not Significant
OR909687	atpB	KP205432	atpB	0.0049043	0.0150609	0.325631	ATPB	ATP synthase	Strong Purifying Selection	Not Significant
MW375129	atpB	OR909686	atpB	0.00356153	0.0109425	0.325476	ATPB	ATP synthase	Strong Purifying Selection	Not Significant
KJ566305	atpB	OR909687	atpB	0.00490148	0.0150875	0.32487	ATPB	ATP synthase	Strong Purifying Selection	Not Significant
OR713740	atpB	OR909686	atpB	0.00534804	0.0164801	0.324515	ATPB	ATP synthase	Strong Purifying Selection	Not Significant
MW375130	atpB	OR909686	atpB	0.0045493	0.0140747	0.323226	ATPB	ATP synthase	Strong Purifying Selection	Not Significant
MW375123	atpA	MH979332	atpA	0.010546	0.0326934	0.322572	ATPA	ATP synthase	Strong Purifying Selection	Not Significant
MW375128	atpE	KP202881	atpE	0.00329733	0.0102681	0.321124	ATPE	ATP synthase	Strong Purifying Selection	Not Significant
MW375128	atpE	KP168671	atpE	0.00329733	0.0102681	0.321124	ATPE	ATP synthase	Strong Purifying Selection	Not Significant
KP202881	atpE	Seq21	atpE	0.00329733	0.0102681	0.321124	ATPE	ATP synthase	Strong Purifying Selection	Not Significant
Seq21	atpE	KP168671	atpE	0.00329733	0.0102681	0.321124	ATPE	ATP synthase	Strong Purifying Selection	Not Significant
KP202881	atpE	PV424006	atpE	0.00329688	0.0102725	0.320941	ATPE	ATP synthase	Strong Purifying Selection	Not Significant
KP202881	atpE	OR460025	atpE	0.00329688	0.0102725	0.320941	ATPE	ATP synthase	Strong Purifying Selection	Not Significant
KP202881	atpE	OR460022	atpE	0.00329688	0.0102725	0.320941	ATPE	ATP synthase	Strong Purifying Selection	Not Significant
PV424006	atpE	KP168671	atpE	0.00329688	0.0102725	0.320941	ATPE	ATP synthase	Strong Purifying Selection	Not Significant
KP168671	atpE	OR460025	atpE	0.00329688	0.0102725	0.320941	ATPE	ATP synthase	Strong Purifying Selection	Not Significant
KP168671	atpE	OR460022	atpE	0.00329688	0.0102725	0.320941	ATPE	ATP synthase	Strong Purifying Selection	Not Significant
MN200369	atpB	MN200380	atpB	0.00978117	0.0304998	0.320696	ATPB	ATP synthase	Strong Purifying Selection	Not Significant
OR909687	atpE	MH979332	atpE	0.00329592	0.0102818	0.320559	ATPE	ATP synthase	Strong Purifying Selection	Not Significant
MW375128	atpE	MN200369	atpE	0.00329406	0.0103	0.319813	ATPE	ATP synthase	Strong Purifying Selection	Not Significant
Seq21	atpE	MN200369	atpE	0.00329406	0.0103	0.319813	ATPE	ATP synthase	Strong Purifying Selection	Not Significant
MN200369	atpE	MN200381	atpE	0.00329406	0.0103	0.319813	ATPE	ATP synthase	Strong Purifying Selection	Not Significant
KP202881	atpE	MN200369	atpE	0.00660922	0.0206787	0.319614	ATPE	ATP synthase	Strong Purifying Selection	Not Significant
MN200369	atpE	KP168671	atpE	0.00660922	0.0206787	0.319614	ATPE	ATP synthase	Strong Purifying Selection	Not Significant
OR713737	atpE	MH979332	atpE	0.0032922	0.0103182	0.319068	ATPE	ATP synthase	Strong Purifying Selection	Not Significant
MW375129	atpE	MH979332	atpE	0.0032922	0.0103182	0.319068	ATPE	ATP synthase	Strong Purifying Selection	Not Significant
PP094516	atpE	MH979332	atpE	0.0032922	0.0103182	0.319068	ATPE	ATP synthase	Strong Purifying Selection	Not Significant
MW375130	atpE	MH979332	atpE	0.0032922	0.0103182	0.319068	ATPE	ATP synthase	Strong Purifying Selection	Not Significant
OR909686	atpE	MH979332	atpE	0.0032922	0.0103182	0.319068	ATPE	ATP synthase	Strong Purifying Selection	Not Significant
MW375125	atpE	MH979332	atpE	0.0032922	0.0103182	0.319068	ATPE	ATP synthase	Strong Purifying Selection	Not Significant
KP205432	atpE	MH979332	atpE	0.0032922	0.0103182	0.319068	ATPE	ATP synthase	Strong Purifying Selection	Not Significant
MH979332	atpE	OR713738	atpE	0.0032922	0.0103182	0.319068	ATPE	ATP synthase	Strong Purifying Selection	Not Significant
OR909687	atpE	MW375126	atpE	0.00994283	0.0311667	0.319021	ATPE	ATP synthase	Strong Purifying Selection	Not Significant
MG925366	atpE	OR460023	atpE	0.00660457	0.0207244	0.318685	ATPE	ATP synthase	Strong Purifying Selection	Not Significant
MW683324	atpE	OR460023	atpE	0.00660457	0.0207244	0.318685	ATPE	ATP synthase	Strong Purifying Selection	Not Significant
PQ279223	atpE	OR460023	atpE	0.00660366	0.0207334	0.318504	ATPE	ATP synthase	Strong Purifying Selection	Not Significant
OR460024	atpE	OR460023	atpE	0.00993305	0.0312631	0.317724	ATPE	ATP synthase	Strong Purifying Selection	Not Significant
MN047293	atpE	MW191791	atpE	0.00993153	0.0312782	0.317523	ATPE	ATP synthase	Strong Purifying Selection	Not Significant
OR909688	atpE	MW375126	atpE	0.00993153	0.0312782	0.317523	ATPE	ATP synthase	Strong Purifying Selection	Not Significant
OR909688	atpE	MW191791	atpE	0.00993153	0.0312782	0.317523	ATPE	ATP synthase	Strong Purifying Selection	Not Significant
MW375128	atpE	MW375126	atpE	0.00993153	0.0312782	0.317523	ATPE	ATP synthase	Strong Purifying Selection	Not Significant
MW375127	atpE	MW375126	atpE	0.00993153	0.0312782	0.317523	ATPE	ATP synthase	Strong Purifying Selection	Not Significant
MW375127	atpE	MW191791	atpE	0.00993153	0.0312782	0.317523	ATPE	ATP synthase	Strong Purifying Selection	Not Significant
MW375126	atpE	Seq21	atpE	0.00993153	0.0312782	0.317523	ATPE	ATP synthase	Strong Purifying Selection	Not Significant
MW191791	atpE	OR713739	atpE	0.00993153	0.0312782	0.317523	ATPE	ATP synthase	Strong Purifying Selection	Not Significant
PQ279223	atpE	MW191791	atpE	0.00993016	0.0312918	0.317341	ATPE	ATP synthase	Strong Purifying Selection	Not Significant
KP202881	atpE	MW375126	atpE	0.0132848	0.0418686	0.317297	ATPE	ATP synthase	Strong Purifying Selection	Not Significant
MW375126	atpE	KP168671	atpE	0.0132848	0.0418686	0.317297	ATPE	ATP synthase	Strong Purifying Selection	Not Significant
MN200369	atpE	MN200380	atpE	0.00659518	0.0208174	0.316811	ATPE	ATP synthase	Strong Purifying Selection	Not Significant
MW191791	atpE	OR460024	atpE	0.0132772	0.0419438	0.316547	ATPE	ATP synthase	Strong Purifying Selection	Not Significant
KJ566305	atpE	MW191791	atpE	0.0132715	0.042001	0.315981	ATPE	ATP synthase	Strong Purifying Selection	Not Significant
MW375126	atpE	MN200369	atpE	0.0132715	0.042001	0.315981	ATPE	ATP synthase	Strong Purifying Selection	Not Significant
MW375128	atpE	MN200380	atpE	0.00991465	0.0314469	0.315282	ATPE	ATP synthase	Strong Purifying Selection	Not Significant
Seq21	atpE	MN200380	atpE	0.00991465	0.0314469	0.315282	ATPE	ATP synthase	Strong Purifying Selection	Not Significant
MN200380	atpE	MN200381	atpE	0.00991465	0.0314469	0.315282	ATPE	ATP synthase	Strong Purifying Selection	Not Significant
MW191791	atpE	OR460026	atpE	0.0132639	0.0420768	0.315232	ATPE	ATP synthase	Strong Purifying Selection	Not Significant
KP202881	atpE	MN200380	atpE	0.0132621	0.0420952	0.31505	ATPE	ATP synthase	Strong Purifying Selection	Not Significant
KP168671	atpE	MN200380	atpE	0.0132621	0.0420952	0.31505	ATPE	ATP synthase	Strong Purifying Selection	Not Significant
ON969396	atpE	MN200380	atpE	0.00990903	0.0315035	0.314537	ATPE	ATP synthase	Strong Purifying Selection	Not Significant
PQ279223	atpI	Seq21	atpI	0.00177551	0.00566745	0.313282	ATPI	ATP synthase	Strong Purifying Selection	Not Significant
Seq21	atpI	OR460023	atpI	0.00177551	0.00566745	0.313282	ATPI	ATP synthase	Strong Purifying Selection	Not Significant
Seq21	atpI	OR460022	atpI	0.00177551	0.00566745	0.313282	ATPI	ATP synthase	Strong Purifying Selection	Not Significant
PQ279223	atpI	KP202881	atpI	0.00177497	0.00567296	0.312882	ATPI	ATP synthase	Strong Purifying Selection	Not Significant
PQ279223	atpI	KP168671	atpI	0.00177497	0.00567296	0.312882	ATPI	ATP synthase	Strong Purifying Selection	Not Significant
PQ279223	atpI	OR460025	atpI	0.00177497	0.00567296	0.312882	ATPI	ATP synthase	Strong Purifying Selection	Not Significant
KP202881	atpI	OR460023	atpI	0.00177497	0.00567296	0.312882	ATPI	ATP synthase	Strong Purifying Selection	Not Significant
KP202881	atpI	OR460022	atpI	0.00177497	0.00567296	0.312882	ATPI	ATP synthase	Strong Purifying Selection	Not Significant
KP168671	atpI	OR460023	atpI	0.00177497	0.00567296	0.312882	ATPI	ATP synthase	Strong Purifying Selection	Not Significant
KP168671	atpI	OR460022	atpI	0.00177497	0.00567296	0.312882	ATPI	ATP synthase	Strong Purifying Selection	Not Significant
OR460025	atpI	OR460023	atpI	0.00177497	0.00567296	0.312882	ATPI	ATP synthase	Strong Purifying Selection	Not Significant
OR460025	atpI	OR460022	atpI	0.00177497	0.00567296	0.312882	ATPI	ATP synthase	Strong Purifying Selection	Not Significant
MN200369	atpI	MN200380	atpI	0.00534244	0.017099	0.312441	ATPI	ATP synthase	Strong Purifying Selection	Not Significant
KP202881	atpI	Seq21	atpI	0.00355415	0.0113891	0.312064	ATPI	ATP synthase	Strong Purifying Selection	Not Significant
Seq21	atpI	KP168671	atpI	0.00355415	0.0113891	0.312064	ATPI	ATP synthase	Strong Purifying Selection	Not Significant
Seq21	atpI	OR460025	atpI	0.00355415	0.0113891	0.312064	ATPI	ATP synthase	Strong Purifying Selection	Not Significant
OR713737	atpI	OR909688	atpI	0.00177335	0.00568954	0.311686	ATPI	ATP synthase	Strong Purifying Selection	Not Significant
OR713737	atpI	OR909687	atpI	0.00177335	0.00568954	0.311686	ATPI	ATP synthase	Strong Purifying Selection	Not Significant
OR713737	atpI	MW375127	atpI	0.00177335	0.00568954	0.311686	ATPI	ATP synthase	Strong Purifying Selection	Not Significant
OR909688	atpI	MW375129	atpI	0.00177335	0.00568954	0.311686	ATPI	ATP synthase	Strong Purifying Selection	Not Significant
OR909688	atpI	PP094516	atpI	0.00177335	0.00568954	0.311686	ATPI	ATP synthase	Strong Purifying Selection	Not Significant
OR909688	atpI	OR713738	atpI	0.00177335	0.00568954	0.311686	ATPI	ATP synthase	Strong Purifying Selection	Not Significant
MW375129	atpI	OR909687	atpI	0.00177335	0.00568954	0.311686	ATPI	ATP synthase	Strong Purifying Selection	Not Significant
MW375129	atpI	MW375127	atpI	0.00177335	0.00568954	0.311686	ATPI	ATP synthase	Strong Purifying Selection	Not Significant
PP094516	atpI	OR909687	atpI	0.00177335	0.00568954	0.311686	ATPI	ATP synthase	Strong Purifying Selection	Not Significant
PP094516	atpI	MW375127	atpI	0.00177335	0.00568954	0.311686	ATPI	ATP synthase	Strong Purifying Selection	Not Significant
OR909687	atpI	OR713738	atpI	0.00177335	0.00568954	0.311686	ATPI	ATP synthase	Strong Purifying Selection	Not Significant
MW375127	atpI	OR713738	atpI	0.00177335	0.00568954	0.311686	ATPI	ATP synthase	Strong Purifying Selection	Not Significant
KP202881	atpI	OR460025	atpI	0.00355306	0.0114003	0.311665	ATPI	ATP synthase	Strong Purifying Selection	Not Significant
KP168671	atpI	OR460025	atpI	0.00355306	0.0114003	0.311665	ATPI	ATP synthase	Strong Purifying Selection	Not Significant
MW375126	atpE	MN200380	atpE	0.0199735	0.0641523	0.311345	ATPE	ATP synthase	Strong Purifying Selection	Not Significant
MW375125	atpI	MH979332	atpI	0.00177281	0.00569509	0.311288	ATPI	ATP synthase	Strong Purifying Selection	Not Significant
OR909688	atpI	OR909687	atpI	0.0035509	0.0114226	0.310867	ATPI	ATP synthase	Strong Purifying Selection	Not Significant
KJ566305	atpI	MW375125	atpI	0.0035509	0.0114226	0.310867	ATPI	ATP synthase	Strong Purifying Selection	Not Significant
OR909687	atpI	MW375127	atpI	0.0035509	0.0114226	0.310867	ATPI	ATP synthase	Strong Purifying Selection	Not Significant
MW375125	atpI	MW375123	atpI	0.00354982	0.0114338	0.310469	ATPI	ATP synthase	Strong Purifying Selection	Not Significant
MW375130	atpI	MW375125	atpI	0.003549	0.0114423	0.310165	ATPI	ATP synthase	Strong Purifying Selection	Not Significant
MW375126	atpI	MH979332	atpI	0.00532982	0.0172296	0.309341	ATPI	ATP synthase	Strong Purifying Selection	Not Significant
KJ566305	atpI	MW375126	atpI	0.00711704	0.0230391	0.308911	ATPI	ATP synthase	Strong Purifying Selection	Not Significant
MW375126	atpI	MW375123	atpI	0.00711488	0.0230619	0.308512	ATPI	ATP synthase	Strong Purifying Selection	Not Significant
JX087681	atpI	MN200380	atpI	0.0143056	0.0467727	0.305854	ATPI	ATP synthase	Strong Purifying Selection	Not Significant
JX087681	atpE	OR909688	atpE	0.0198768	0.0651713	0.304993	ATPE	ATP synthase	Strong Purifying Selection	Not Significant
JX087681	atpE	MW375127	atpE	0.0198768	0.0651713	0.304993	ATPE	ATP synthase	Strong Purifying Selection	Not Significant
JX087681	atpE	OR713739	atpE	0.0198768	0.0651713	0.304993	ATPE	ATP synthase	Strong Purifying Selection	Not Significant
PQ279222	atpE	JX087681	atpE	0.0198741	0.0652004	0.304816	ATPE	ATP synthase	Strong Purifying Selection	Not Significant
PQ279223	atpE	JX087681	atpE	0.0198741	0.0652004	0.304816	ATPE	ATP synthase	Strong Purifying Selection	Not Significant
JX087681	atpE	OR460024	atpE	0.0232515	0.0764964	0.303956	ATPE	ATP synthase	Strong Purifying Selection	Not Significant
JX087681	atpE	KJ566305	atpE	0.0232414	0.0766058	0.30339	ATPE	ATP synthase	Strong Purifying Selection	Not Significant
JX087681	atpE	OR460026	atpE	0.0232282	0.0767501	0.302647	ATPE	ATP synthase	Strong Purifying Selection	Not Significant
MW375130	atpA	MW375123	atpA	0.008775	0.0299453	0.293035	ATPA	ATP synthase	Strong Purifying Selection	Not Significant
KJ566305	atpB	MW375126	atpB	0.00624478	0.0220367	0.283381	ATPB	ATP synthase	Strong Purifying Selection	Not Significant
JX087681	atpB	MN200380	atpB	0.0143349	0.0507031	0.282723	ATPB	ATP synthase	Strong Purifying Selection	Not Significant
MW375129	atpA	MH979332	atpA	0.00525784	0.01886	0.278782	ATPA	ATP synthase	Strong Purifying Selection	Not Significant
JX087681	atpB	MW191791	atpB	0.00986468	0.0364325	0.270766	ATPB	ATP synthase	Strong Purifying Selection	Not Significant
KJ566305	atpB	MW375130	atpB	0.00455001	0.0169134	0.269018	ATPB	ATP synthase	Strong Purifying Selection	Not Significant
KJ566305	atpA	MW375123	atpA	0.00877666	0.0327086	0.268329	ATPA	ATP synthase	Strong Purifying Selection	Not Significant
MW375123	atpA	KP205432	atpA	0.00789465	0.0299242	0.263821	ATPA	ATP synthase	Strong Purifying Selection	Not Significant
OR713737	atpA	MW375123	atpA	0.00789345	0.0299383	0.263657	ATPA	ATP synthase	Strong Purifying Selection	Not Significant
PP094516	atpA	MW375123	atpA	0.00789345	0.0299383	0.263657	ATPA	ATP synthase	Strong Purifying Selection	Not Significant
MW375123	atpA	OR713738	atpA	0.00789345	0.0299383	0.263657	ATPA	ATP synthase	Strong Purifying Selection	Not Significant
JX087681	atpE	MH979332	atpE	0.0232282	0.0883848	0.262807	ATPE	ATP synthase	Strong Purifying Selection	Not Significant
MW375126	atpE	OR460023	atpE	0.0166312	0.0638579	0.260441	ATPE	ATP synthase	Strong Purifying Selection	Not Significant
OR713737	atpE	JX087681	atpE	0.0198768	0.0766058	0.259469	ATPE	ATP synthase	Strong Purifying Selection	Not Significant
JX087681	atpE	MW375129	atpE	0.0198768	0.0766058	0.259469	ATPE	ATP synthase	Strong Purifying Selection	Not Significant
JX087681	atpE	PP094516	atpE	0.0198768	0.0766058	0.259469	ATPE	ATP synthase	Strong Purifying Selection	Not Significant
JX087681	atpE	MW375130	atpE	0.0198768	0.0766058	0.259469	ATPE	ATP synthase	Strong Purifying Selection	Not Significant
JX087681	atpE	OR909686	atpE	0.0198768	0.0766058	0.259469	ATPE	ATP synthase	Strong Purifying Selection	Not Significant
JX087681	atpE	MW375125	atpE	0.0198768	0.0766058	0.259469	ATPE	ATP synthase	Strong Purifying Selection	Not Significant
JX087681	atpE	KP205432	atpE	0.0198768	0.0766058	0.259469	ATPE	ATP synthase	Strong Purifying Selection	Not Significant
JX087681	atpE	OR713738	atpE	0.0198768	0.0766058	0.259469	ATPE	ATP synthase	Strong Purifying Selection	Not Significant
JX087681	atpE	PV424006	atpE	0.0198741	0.0766403	0.259317	ATPE	ATP synthase	Strong Purifying Selection	Not Significant
JX087681	atpE	OR460025	atpE	0.0198741	0.0766403	0.259317	ATPE	ATP synthase	Strong Purifying Selection	Not Significant
JX087681	atpE	OR460022	atpE	0.0198741	0.0766403	0.259317	ATPE	ATP synthase	Strong Purifying Selection	Not Significant
OR909687	atpA	MW375123	atpA	0.00701309	0.0271571	0.258241	ATPA	ATP synthase	Strong Purifying Selection	Not Significant
OR909686	atpA	MW375123	atpA	0.00701309	0.0271571	0.258241	ATPA	ATP synthase	Strong Purifying Selection	Not Significant
MW191791	atpI	MN200380	atpI	0.00891922	0.0346737	0.257233	ATPI	ATP synthase	Strong Purifying Selection	Not Significant
MW191791	atpB	MN200380	atpB	0.0107646	0.0422395	0.254846	ATPB	ATP synthase	Strong Purifying Selection	Not Significant
JX087681	atpI	MW375126	atpI	0.01972	0.0778405	0.253338	ATPI	ATP synthase	Strong Purifying Selection	Not Significant
OR909688	atpA	KJ566305	atpA	0.00613891	0.0243226	0.252396	ATPA	ATP synthase	Strong Purifying Selection	Not Significant
MW375126	atpE	MW375123	atpE	0.0132885	0.0526648	0.252322	ATPE	ATP synthase	Strong Purifying Selection	Not Significant
MW375123	atpE	MW191791	atpE	0.0132885	0.0526648	0.252322	ATPE	ATP synthase	Strong Purifying Selection	Not Significant
MW375127	atpA	MW375123	atpA	0.00613588	0.0243597	0.251887	ATPA	ATP synthase	Strong Purifying Selection	Not Significant
OR909686	atpB	MH979332	atpB	0.0062431	0.024858	0.251151	ATPB	ATP synthase	Strong Purifying Selection	Not Significant
OR713740	atpB	MW375126	atpB	0.00624287	0.0248609	0.251112	ATPB	ATP synthase	Strong Purifying Selection	Not Significant
MW375126	atpE	OR460026	atpE	0.0132639	0.0529754	0.250379	ATPE	ATP synthase	Strong Purifying Selection	Not Significant
MW191791	atpE	MH979332	atpE	0.0132639	0.0529754	0.250379	ATPE	ATP synthase	Strong Purifying Selection	Not Significant
MN200380	atpE	OR460024	atpE	0.0132546	0.0530954	0.249637	ATPE	ATP synthase	Strong Purifying Selection	Not Significant
KJ566305	atpE	MN200380	atpE	0.0132489	0.0531687	0.249185	ATPE	ATP synthase	Strong Purifying Selection	Not Significant
OR460026	atpE	MN200380	atpE	0.0132413	0.0532659	0.24859	ATPE	ATP synthase	Strong Purifying Selection	Not Significant
OR909686	atpB	MN200380	atpB	0.0161505	0.0653621	0.247093	ATPB	ATP synthase	Strong Purifying Selection	Not Significant
JX087681	atpI	MW375125	atpI	0.0160995	0.0652758	0.246638	ATPI	ATP synthase	Strong Purifying Selection	Not Significant
MW375128	atpI	MW375126	atpI	0.00711488	0.0289399	0.24585	ATPI	ATP synthase	Strong Purifying Selection	Not Significant
OR713741	atpB	OR909686	atpB	0.00266997	0.0109374	0.244114	ATPB	ATP synthase	Strong Purifying Selection	Not Significant
MG925366	atpH	JX087681	atpH	0.0114011	0.0467137	0.244064	ATPH	ATP synthase	Strong Purifying Selection	Not Significant
JX087681	atpH	MW683324	atpH	0.0114011	0.0467137	0.244064	ATPH	ATP synthase	Strong Purifying Selection	Not Significant
JX087681	atpH	MN200381	atpH	0.0114011	0.0467137	0.244064	ATPH	ATP synthase	Strong Purifying Selection	Not Significant
MG925366	atpB	MN200380	atpB	0.0116306	0.047737	0.243639	ATPB	ATP synthase	Strong Purifying Selection	Not Significant
MW375129	atpB	KP205432	atpB	0.00535255	0.0219976	0.243324	ATPB	ATP synthase	Strong Purifying Selection	Not Significant
MW375130	atpB	MN200380	atpB	0.0155698	0.0641595	0.242674	ATPB	ATP synthase	Strong Purifying Selection	Not Significant
OR909688	atpA	MH979332	atpA	0.00790334	0.0325934	0.242482	ATPA	ATP synthase	Strong Purifying Selection	Not Significant
OR713740	atpB	MW375129	atpB	0.00534784	0.0220575	0.242449	ATPB	ATP synthase	Strong Purifying Selection	Not Significant
JX087681	atpI	OR909686	atpI	0.0142989	0.0590272	0.242243	ATPI	ATP synthase	Strong Purifying Selection	Not Significant
PQ279222	atpA	MW375123	atpA	0.00789406	0.0327124	0.241317	ATPA	ATP synthase	Strong Purifying Selection	Not Significant
OR713737	atpE	MW191791	atpE	0.00993153	0.042001	0.23646	ATPE	ATP synthase	Strong Purifying Selection	Not Significant
MG925366	atpE	MW375126	atpE	0.00993153	0.042001	0.23646	ATPE	ATP synthase	Strong Purifying Selection	Not Significant
MW375129	atpE	MW191791	atpE	0.00993153	0.042001	0.23646	ATPE	ATP synthase	Strong Purifying Selection	Not Significant
PP094516	atpE	MW191791	atpE	0.00993153	0.042001	0.23646	ATPE	ATP synthase	Strong Purifying Selection	Not Significant
MW375130	atpE	MW191791	atpE	0.00993153	0.042001	0.23646	ATPE	ATP synthase	Strong Purifying Selection	Not Significant
OR909686	atpE	MW191791	atpE	0.00993153	0.042001	0.23646	ATPE	ATP synthase	Strong Purifying Selection	Not Significant
MW375125	atpE	MW191791	atpE	0.00993153	0.042001	0.23646	ATPE	ATP synthase	Strong Purifying Selection	Not Significant
MW375126	atpE	MW683324	atpE	0.00993153	0.042001	0.23646	ATPE	ATP synthase	Strong Purifying Selection	Not Significant
MW191791	atpE	KP205432	atpE	0.00993153	0.042001	0.23646	ATPE	ATP synthase	Strong Purifying Selection	Not Significant
MW191791	atpE	OR713738	atpE	0.00993153	0.042001	0.23646	ATPE	ATP synthase	Strong Purifying Selection	Not Significant
PQ279222	atpE	MW191791	atpE	0.00993016	0.0420194	0.236323	ATPE	ATP synthase	Strong Purifying Selection	Not Significant
PQ279223	atpE	MW375126	atpE	0.00993016	0.0420194	0.236323	ATPE	ATP synthase	Strong Purifying Selection	Not Significant
PV424006	atpE	MW191791	atpE	0.00993016	0.0420194	0.236323	ATPE	ATP synthase	Strong Purifying Selection	Not Significant
MW191791	atpE	OR460025	atpE	0.00993016	0.0420194	0.236323	ATPE	ATP synthase	Strong Purifying Selection	Not Significant
MW191791	atpE	OR460022	atpE	0.00993016	0.0420194	0.236323	ATPE	ATP synthase	Strong Purifying Selection	Not Significant
MW191791	atpE	ON969396	atpE	0.0099259	0.0420768	0.2359	ATPE	ATP synthase	Strong Purifying Selection	Not Significant
MW375128	atpA	MH979332	atpA	0.00701787	0.0298646	0.23499	ATPA	ATP synthase	Strong Purifying Selection	Not Significant
MW375130	atpA	MH979332	atpA	0.00701734	0.0298715	0.234918	ATPA	ATP synthase	Strong Purifying Selection	Not Significant
OR909688	atpE	MN200380	atpE	0.00991465	0.0422292	0.234782	ATPE	ATP synthase	Strong Purifying Selection	Not Significant
MW375127	atpE	MN200380	atpE	0.00991465	0.0422292	0.234782	ATPE	ATP synthase	Strong Purifying Selection	Not Significant
MN200380	atpE	OR713739	atpE	0.00991465	0.0422292	0.234782	ATPE	ATP synthase	Strong Purifying Selection	Not Significant
PQ279222	atpE	MN200380	atpE	0.00991329	0.0422477	0.234647	ATPE	ATP synthase	Strong Purifying Selection	Not Significant
PQ279223	atpE	MN200380	atpE	0.00991329	0.0422477	0.234647	ATPE	ATP synthase	Strong Purifying Selection	Not Significant
MW375125	atpA	MW375123	atpA	0.00701415	0.0299136	0.23448	ATPA	ATP synthase	Strong Purifying Selection	Not Significant
OR909688	atpA	MW375129	atpA	0.0043798	0.018849	0.232363	ATPA	ATP synthase	Strong Purifying Selection	Not Significant
OR909688	atpA	MW375128	atpA	0.0043793	0.0188556	0.232255	ATPA	ATP synthase	Strong Purifying Selection	Not Significant
OR713737	atpB	OR909686	atpB	0.00445746	0.019217	0.231955	ATPB	ATP synthase	Strong Purifying Selection	Not Significant
PP094516	atpB	OR909686	atpB	0.00445746	0.019217	0.231955	ATPB	ATP synthase	Strong Purifying Selection	Not Significant
OR909686	atpB	OR713738	atpB	0.00445746	0.019217	0.231955	ATPB	ATP synthase	Strong Purifying Selection	Not Significant
OR909686	atpB	MW375126	atpB	0.00445456	0.0192555	0.23134	ATPB	ATP synthase	Strong Purifying Selection	Not Significant
MW375129	atpB	MW375126	atpB	0.0044544	0.0192578	0.231304	ATPB	ATP synthase	Strong Purifying Selection	Not Significant
OR909686	atpI	MW375126	atpI	0.0053302	0.0230565	0.23118	ATPI	ATP synthase	Strong Purifying Selection	Not Significant
OR713741	atpI	MW375126	atpI	0.00532982	0.0230619	0.231109	ATPI	ATP synthase	Strong Purifying Selection	Not Significant
MW375129	atpB	MW375130	atpB	0.00454912	0.0197817	0.229966	ATPB	ATP synthase	Strong Purifying Selection	Not Significant
MW375126	atpB	MN200380	atpB	0.0170574	0.0743324	0.229475	ATPB	ATP synthase	Strong Purifying Selection	Not Significant
MN047293	atpB	KJ566305	atpB	0.00893745	0.0389952	0.229194	ATPB	ATP synthase	Strong Purifying Selection	Not Significant
MW375126	atpI	OR713739	atpI	0.0106986	0.0468443	0.228386	ATPI	ATP synthase	Strong Purifying Selection	Not Significant
MW375129	atpB	MN200380	atpB	0.0161499	0.071333	0.226402	ATPB	ATP synthase	Strong Purifying Selection	Not Significant
KJ566305	atpB	MH979332	atpB	0.00624406	0.0276584	0.225756	ATPB	ATP synthase	Strong Purifying Selection	Not Significant
JX087681	atpI	OR909687	atpI	0.0161044	0.0714287	0.225462	ATPI	ATP synthase	Strong Purifying Selection	Not Significant
MN047293	atpI	MW375126	atpI	0.00981015	0.0436979	0.224499	ATPI	ATP synthase	Strong Purifying Selection	Not Significant
Seq21	atpF	OR460023	atpF	0.0106476	0.0478574	0.222486	ATPF	ATP synthase	Strong Purifying Selection	Not Significant
MW375123	atpA	OR460025	atpA	0.00789496	0.0354913	0.222448	ATPA	ATP synthase	Strong Purifying Selection	Not Significant
OR713737	atpI	JX087681	atpI	0.0142979	0.0652095	0.219261	ATPI	ATP synthase	Strong Purifying Selection	Not Significant
JX087681	atpI	MW375129	atpI	0.0142979	0.0652095	0.219261	ATPI	ATP synthase	Strong Purifying Selection	Not Significant
JX087681	atpI	PP094516	atpI	0.0142979	0.0652095	0.219261	ATPI	ATP synthase	Strong Purifying Selection	Not Significant
JX087681	atpI	OR713738	atpI	0.0142979	0.0652095	0.219261	ATPI	ATP synthase	Strong Purifying Selection	Not Significant
JX087681	atpI	MN200369	atpI	0.00891572	0.0406636	0.219256	ATPI	ATP synthase	Strong Purifying Selection	Not Significant
MW375126	atpI	Seq21	atpI	0.00890963	0.0407544	0.218617	ATPI	ATP synthase	Strong Purifying Selection	Not Significant
MN047293	atpB	MW375130	atpB	0.0100451	0.0460013	0.218366	ATPB	ATP synthase	Strong Purifying Selection	Not Significant
KP202881	atpI	MW375126	atpI	0.00890691	0.0407951	0.218333	ATPI	ATP synthase	Strong Purifying Selection	Not Significant
MW375126	atpI	KP168671	atpI	0.00890691	0.0407951	0.218333	ATPI	ATP synthase	Strong Purifying Selection	Not Significant
MW375126	atpI	OR460025	atpI	0.00890691	0.0407951	0.218333	ATPI	ATP synthase	Strong Purifying Selection	Not Significant
PQ279222	atpA	OR460025	atpA	0.00174833	0.00802757	0.21779	ATPA	ATP synthase	Strong Purifying Selection	Not Significant
OR909686	atpB	MW375125	atpB	0.00177892	0.00818806	0.217258	ATPB	ATP synthase	Strong Purifying Selection	Not Significant
MW375129	atpB	MW375125	atpB	0.00177886	0.00818901	0.217225	ATPB	ATP synthase	Strong Purifying Selection	Not Significant
OR909688	atpA	KP205432	atpA	0.00525904	0.0243198	0.216245	ATPA	ATP synthase	Strong Purifying Selection	Not Significant
OR713737	atpA	OR909688	atpA	0.00525824	0.0243311	0.216112	ATPA	ATP synthase	Strong Purifying Selection	Not Significant
OR909688	atpA	PP094516	atpA	0.00525824	0.0243311	0.216112	ATPA	ATP synthase	Strong Purifying Selection	Not Significant
OR909688	atpA	OR713738	atpA	0.00525824	0.0243311	0.216112	ATPA	ATP synthase	Strong Purifying Selection	Not Significant
MW191791	atpB	MN200369	atpB	0.00357298	0.0165836	0.215452	ATPB	ATP synthase	Strong Purifying Selection	Not Significant
KJ566305	atpA	MH979332	atpA	0.00701867	0.0326279	0.215113	ATPA	ATP synthase	Strong Purifying Selection	Not Significant
MW375130	atpB	OR909687	atpB	0.00363652	0.0169318	0.214775	ATPB	ATP synthase	Strong Purifying Selection	Not Significant
JX087681	atpH	OR909687	atpH	0.0171128	0.080267	0.213198	ATPH	ATP synthase	Strong Purifying Selection	Not Significant
MW375130	atpB	MH979332	atpB	0.00729103	0.0342506	0.212873	ATPB	ATP synthase	Strong Purifying Selection	Not Significant
MN200380	atpB	MH979332	atpB	0.0170554	0.0803974	0.212139	ATPB	ATP synthase	Strong Purifying Selection	Not Significant
KP202881	atpE	OR460024	atpE	0.00661205	0.0311938	0.211967	ATPE	ATP synthase	Strong Purifying Selection	Not Significant
KP168671	atpE	OR460024	atpE	0.00661205	0.0311938	0.211967	ATPE	ATP synthase	Strong Purifying Selection	Not Significant
JX087681	atpI	MW375127	atpI	0.0124957	0.0590414	0.211643	ATPI	ATP synthase	Strong Purifying Selection	Not Significant
KJ566305	atpE	KP202881	atpE	0.00660922	0.0312359	0.21159	ATPE	ATP synthase	Strong Purifying Selection	Not Significant
KJ566305	atpE	KP168671	atpE	0.00660922	0.0312359	0.21159	ATPE	ATP synthase	Strong Purifying Selection	Not Significant
KP202881	atpE	OR460026	atpE	0.00660548	0.0312918	0.211093	ATPE	ATP synthase	Strong Purifying Selection	Not Significant
OR460026	atpE	KP168671	atpE	0.00660548	0.0312918	0.211093	ATPE	ATP synthase	Strong Purifying Selection	Not Significant
MN200369	atpE	OR460024	atpE	0.00660548	0.0312918	0.211093	ATPE	ATP synthase	Strong Purifying Selection	Not Significant
MW375128	atpE	OR460023	atpE	0.00660457	0.0313054	0.210972	ATPE	ATP synthase	Strong Purifying Selection	Not Significant
Seq21	atpE	OR460023	atpE	0.00660457	0.0313054	0.210972	ATPE	ATP synthase	Strong Purifying Selection	Not Significant
MN200381	atpE	OR460023	atpE	0.00660457	0.0313054	0.210972	ATPE	ATP synthase	Strong Purifying Selection	Not Significant
PV424006	atpE	OR460023	atpE	0.00660366	0.031319	0.210851	ATPE	ATP synthase	Strong Purifying Selection	Not Significant
OR460025	atpE	OR460023	atpE	0.00660366	0.031319	0.210851	ATPE	ATP synthase	Strong Purifying Selection	Not Significant
KJ566305	atpE	MN200369	atpE	0.00660265	0.0313342	0.210717	ATPE	ATP synthase	Strong Purifying Selection	Not Significant
OR460026	atpE	MN200369	atpE	0.00659891	0.0313904	0.210221	ATPE	ATP synthase	Strong Purifying Selection	Not Significant
MW375125	atpB	MN200380	atpB	0.0143404	0.0683121	0.209925	ATPB	ATP synthase	Strong Purifying Selection	Not Significant
KJ566305	atpB	MN200380	atpB	0.0142724	0.0681793	0.209336	ATPB	ATP synthase	Strong Purifying Selection	Not Significant
MW375126	atpI	MN200380	atpI	0.0161132	0.0775598	0.207751	ATPI	ATP synthase	Strong Purifying Selection	Not Significant
JX087681	atpI	KJ566305	atpI	0.0161094	0.0776203	0.207541	ATPI	ATP synthase	Strong Purifying Selection	Not Significant
MW375123	atpE	MN200380	atpE	0.0132658	0.0640063	0.207257	ATPE	ATP synthase	Strong Purifying Selection	Not Significant
JX087681	atpI	MW375130	atpI	0.0161007	0.0777607	0.207054	ATPI	ATP synthase	Strong Purifying Selection	Not Significant
Seq21	atpI	PV424006	atpI	0.00355306	0.0171661	0.206982	ATPI	ATP synthase	Strong Purifying Selection	Not Significant
OR909688	atpI	KJ566305	atpI	0.00355198	0.0171829	0.206716	ATPI	ATP synthase	Strong Purifying Selection	Not Significant
KJ566305	atpI	OR909687	atpI	0.00355198	0.0171829	0.206716	ATPI	ATP synthase	Strong Purifying Selection	Not Significant
KJ566305	atpI	MW375127	atpI	0.00355198	0.0171829	0.206716	ATPI	ATP synthase	Strong Purifying Selection	Not Significant
KP202881	atpI	PV424006	atpI	0.00355198	0.0171829	0.206716	ATPI	ATP synthase	Strong Purifying Selection	Not Significant
PV424006	atpI	KP168671	atpI	0.00355198	0.0171829	0.206716	ATPI	ATP synthase	Strong Purifying Selection	Not Significant
PV424006	atpI	OR460025	atpI	0.00355198	0.0171829	0.206716	ATPI	ATP synthase	Strong Purifying Selection	Not Significant
OR909687	atpI	MW375123	atpI	0.0035509	0.0171998	0.206451	ATPI	ATP synthase	Strong Purifying Selection	Not Significant
OR909688	atpI	MW375130	atpI	0.00355008	0.0172127	0.206248	ATPI	ATP synthase	Strong Purifying Selection	Not Significant
MW375130	atpI	MW375127	atpI	0.00355008	0.0172127	0.206248	ATPI	ATP synthase	Strong Purifying Selection	Not Significant
MN047293	atpA	MW375123	atpA	0.00965635	0.0468252	0.206221	ATPA	ATP synthase	Strong Purifying Selection	Not Significant
MW375128	atpI	MW375125	atpI	0.00354982	0.0172167	0.206185	ATPI	ATP synthase	Strong Purifying Selection	Not Significant
MN200380	atpB	MN200381	atpB	0.00983176	0.0477026	0.206105	ATPB	ATP synthase	Strong Purifying Selection	Not Significant
MW375123	atpA	OR460026	atpA	0.00789406	0.0383059	0.20608	ATPA	ATP synthase	Strong Purifying Selection	Not Significant
MW683324	atpB	MN200380	atpB	0.009828	0.0477601	0.205779	ATPB	ATP synthase	Strong Purifying Selection	Not Significant
KP202881	atpA	MW375123	atpA	0.00790667	0.0384302	0.205741	ATPA	ATP synthase	Strong Purifying Selection	Not Significant
MN200380	atpE	MH979332	atpE	0.0132413	0.0643886	0.205648	ATPE	ATP synthase	Strong Purifying Selection	Not Significant
KP205432	atpA	MH979332	atpA	0.00613797	0.0298506	0.205623	ATPA	ATP synthase	Strong Purifying Selection	Not Significant
OR909688	atpA	MW375130	atpA	0.00613775	0.0298539	0.205593	ATPA	ATP synthase	Strong Purifying Selection	Not Significant
OR713737	atpA	MH979332	atpA	0.00613704	0.0298646	0.205496	ATPA	ATP synthase	Strong Purifying Selection	Not Significant
PP094516	atpA	MH979332	atpA	0.00613704	0.0298646	0.205496	ATPA	ATP synthase	Strong Purifying Selection	Not Significant
MH979332	atpA	OR713738	atpA	0.00613704	0.0298646	0.205496	ATPA	ATP synthase	Strong Purifying Selection	Not Significant
MW375126	atpB	KP205432	atpB	0.00624837	0.030416	0.205431	ATPB	ATP synthase	Strong Purifying Selection	Not Significant
OR909687	atpB	MN200380	atpB	0.0152412	0.074369	0.20494	ATPB	ATP synthase	Strong Purifying Selection	Not Significant
MW375129	atpB	MH979332	atpB	0.00624287	0.0304993	0.204689	ATPB	ATP synthase	Strong Purifying Selection	Not Significant
PQ279223	atpI	MW375126	atpI	0.00711921	0.034795	0.204604	ATPI	ATP synthase	Strong Purifying Selection	Not Significant
MW375126	atpI	OR460023	atpI	0.00711921	0.034795	0.204604	ATPI	ATP synthase	Strong Purifying Selection	Not Significant
MW375126	atpI	OR460022	atpI	0.00711921	0.034795	0.204604	ATPI	ATP synthase	Strong Purifying Selection	Not Significant
JX087681	atpB	MN200369	atpB	0.00624216	0.03051	0.204594	ATPB	ATP synthase	Strong Purifying Selection	Not Significant
MW375125	atpI	OR713739	atpI	0.00711704	0.0348296	0.204339	ATPI	ATP synthase	Strong Purifying Selection	Not Significant
MW375126	atpI	MN200381	atpI	0.0107117	0.0526986	0.203263	ATPI	ATP synthase	Strong Purifying Selection	Not Significant
MN200380	atpB	KP205432	atpB	0.0143493	0.0711584	0.201652	ATPB	ATP synthase	Strong Purifying Selection	Not Significant
MW375130	atpB	KP205432	atpB	0.00455268	0.0225958	0.201484	ATPB	ATP synthase	Strong Purifying Selection	Not Significant
OR713740	atpB	MN200380	atpB	0.0143365	0.0713594	0.200906	ATPB	ATP synthase	Strong Purifying Selection	Not Significant
JX087681	atpI	KP202881	atpI	0.0143023	0.0713559	0.200436	ATPI	ATP synthase	Strong Purifying Selection	Not Significant
JX087681	atpI	KP168671	atpI	0.0143023	0.0713559	0.200436	ATPI	ATP synthase	Strong Purifying Selection	Not Significant
JX087681	atpI	OR460025	atpI	0.0143023	0.0713559	0.200436	ATPI	ATP synthase	Strong Purifying Selection	Not Significant
JX087681	atpI	MH979332	atpI	0.0142979	0.0714287	0.20017	ATPI	ATP synthase	Strong Purifying Selection	Not Significant
PQ279223	atpF	KP202881	atpF	0.00271018	0.0135416	0.200137	ATPF	ATP synthase	Strong Purifying Selection	Not Significant
JX087681	atpE	OR909687	atpE	0.0198994	0.0996308	0.199732	ATPE	ATP synthase	Strong Purifying Selection	Not Significant
OR713740	atpI	JX087681	atpI	0.0142891	0.0715748	0.199639	ATPI	ATP synthase	Strong Purifying Selection	Not Significant
JX087681	atpA	MN200380	atpA	0.0105264	0.0527521	0.199545	ATPA	ATP synthase	Strong Purifying Selection	Not Significant
OR713740	atpE	JX087681	atpE	0.0198768	0.100011	0.198745	ATPE	ATP synthase	Strong Purifying Selection	Not Significant
Seq21	atpA	MW375123	atpA	0.00701495	0.0354704	0.197769	ATPA	ATP synthase	Strong Purifying Selection	Not Significant
PQ279223	atpA	MW375123	atpA	0.00701389	0.0354872	0.197646	ATPA	ATP synthase	Strong Purifying Selection	Not Significant
MW375123	atpA	OR460022	atpA	0.00701363	0.0354913	0.197616	ATPA	ATP synthase	Strong Purifying Selection	Not Significant
MW375126	atpA	MW375123	atpA	0.00701123	0.0355292	0.197337	ATPA	ATP synthase	Strong Purifying Selection	Not Significant
MW375126	atpB	MH979332	atpB	0.00713896	0.0361804	0.197316	ATPB	ATP synthase	Strong Purifying Selection	Not Significant
OR713737	atpB	MN200380	atpB	0.0134428	0.0682037	0.197097	ATPB	ATP synthase	Strong Purifying Selection	Not Significant
PP094516	atpB	MN200380	atpB	0.0134428	0.0682037	0.197097	ATPB	ATP synthase	Strong Purifying Selection	Not Significant
MN200380	atpB	OR713738	atpB	0.0134428	0.0682037	0.197097	ATPB	ATP synthase	Strong Purifying Selection	Not Significant
OR909688	atpB	MN200380	atpB	0.0134381	0.0682787	0.196813	ATPB	ATP synthase	Strong Purifying Selection	Not Significant
MW375127	atpB	MN200380	atpB	0.0134381	0.0682787	0.196813	ATPB	ATP synthase	Strong Purifying Selection	Not Significant
MN200380	atpB	OR713739	atpB	0.0134376	0.0682869	0.196782	ATPB	ATP synthase	Strong Purifying Selection	Not Significant
MN047293	atpI	MW375125	atpI	0.0062294	0.03177	0.196078	ATPI	ATP synthase	Strong Purifying Selection	Not Significant
OR713741	atpB	KJ566305	atpB	0.00267038	0.0136904	0.195054	ATPB	ATP synthase	Strong Purifying Selection	Not Significant
OR909687	atpB	OR909686	atpB	0.00266915	0.0137098	0.19469	ATPB	ATP synthase	Strong Purifying Selection	Not Significant
OR909687	atpA	MH979332	atpA	0.00525784	0.0270904	0.194085	ATPA	ATP synthase	Strong Purifying Selection	Not Significant
OR909686	atpA	MH979332	atpA	0.00525784	0.0270904	0.194085	ATPA	ATP synthase	Strong Purifying Selection	Not Significant
MW375130	atpB	MW375125	atpB	0.00272659	0.0140695	0.193794	ATPB	ATP synthase	Strong Purifying Selection	Not Significant
MW375125	atpI	MN200380	atpI	0.0125053	0.0650427	0.192263	ATPI	ATP synthase	Strong Purifying Selection	Not Significant
MW375130	atpB	MW375126	atpB	0.00546227	0.0284219	0.192185	ATPB	ATP synthase	Strong Purifying Selection	Not Significant
PQ279223	atpI	JX087681	atpI	0.0125033	0.0650772	0.192131	ATPI	ATP synthase	Strong Purifying Selection	Not Significant
JX087681	atpI	OR460023	atpI	0.0125033	0.0650772	0.192131	ATPI	ATP synthase	Strong Purifying Selection	Not Significant
JX087681	atpI	OR460022	atpI	0.0125033	0.0650772	0.192131	ATPI	ATP synthase	Strong Purifying Selection	Not Significant
MW375123	atpA	KP168671	atpA	0.00789406	0.0411184	0.191984	ATPA	ATP synthase	Strong Purifying Selection	Not Significant
MW375130	atpB	KP168671	atpB	0.00822689	0.0431135	0.190819	ATPB	ATP synthase	Strong Purifying Selection	Not Significant
MW375126	atpI	PV424006	atpI	0.00890419	0.0468555	0.190035	ATPI	ATP synthase	Strong Purifying Selection	Not Significant
OR713741	atpB	MN200380	atpB	0.0134361	0.071298	0.188449	ATPB	ATP synthase	Strong Purifying Selection	Not Significant
MW375126	atpE	MN200381	atpE	0.00993153	0.0528793	0.187815	ATPE	ATP synthase	Strong Purifying Selection	Not Significant
MW375126	atpE	OR713739	atpE	0.00993153	0.0528793	0.187815	ATPE	ATP synthase	Strong Purifying Selection	Not Significant
MG925366	atpI	MW375126	atpI	0.0116112	0.0618532	0.187722	ATPI	ATP synthase	Strong Purifying Selection	Not Significant
MW375126	atpE	PV424006	atpE	0.00993016	0.0529027	0.187706	ATPE	ATP synthase	Strong Purifying Selection	Not Significant
MW375126	atpE	OR460025	atpE	0.00993016	0.0529027	0.187706	ATPE	ATP synthase	Strong Purifying Selection	Not Significant
MW375126	atpE	OR460022	atpE	0.00993016	0.0529027	0.187706	ATPE	ATP synthase	Strong Purifying Selection	Not Significant
KJ566305	atpE	OR460023	atpE	0.00992879	0.052926	0.187597	ATPE	ATP synthase	Strong Purifying Selection	Not Significant
MG925366	atpH	MN200380	atpH	0.00570247	0.030475	0.187119	ATPH	ATP synthase	Strong Purifying Selection	Not Significant
MW683324	atpH	MN200380	atpH	0.00570247	0.030475	0.187119	ATPH	ATP synthase	Strong Purifying Selection	Not Significant
MW375123	atpH	MW191791	atpH	0.00570247	0.030475	0.187119	ATPH	ATP synthase	Strong Purifying Selection	Not Significant
MW375123	atpH	MN200369	atpH	0.00570247	0.030475	0.187119	ATPH	ATP synthase	Strong Purifying Selection	Not Significant
MN200380	atpH	MN200381	atpH	0.00570247	0.030475	0.187119	ATPH	ATP synthase	Strong Purifying Selection	Not Significant
MN047293	atpH	MW191791	atpH	0.00570094	0.0304968	0.186935	ATPH	ATP synthase	Strong Purifying Selection	Not Significant
MN047293	atpH	MN200369	atpH	0.00570094	0.0304968	0.186935	ATPH	ATP synthase	Strong Purifying Selection	Not Significant
PQ279223	atpH	MW191791	atpH	0.00570094	0.0304968	0.186935	ATPH	ATP synthase	Strong Purifying Selection	Not Significant
PQ279223	atpH	MN200369	atpH	0.00570094	0.0304968	0.186935	ATPH	ATP synthase	Strong Purifying Selection	Not Significant
MW375128	atpH	MW191791	atpH	0.00570094	0.0304968	0.186935	ATPH	ATP synthase	Strong Purifying Selection	Not Significant
MW375128	atpH	MN200369	atpH	0.00570094	0.0304968	0.186935	ATPH	ATP synthase	Strong Purifying Selection	Not Significant
MW375130	atpH	MW191791	atpH	0.00570094	0.0304968	0.186935	ATPH	ATP synthase	Strong Purifying Selection	Not Significant
MW375130	atpH	MN200369	atpH	0.00570094	0.0304968	0.186935	ATPH	ATP synthase	Strong Purifying Selection	Not Significant
KP202881	atpH	MW191791	atpH	0.00570094	0.0304968	0.186935	ATPH	ATP synthase	Strong Purifying Selection	Not Significant
KP202881	atpH	MN200369	atpH	0.00570094	0.0304968	0.186935	ATPH	ATP synthase	Strong Purifying Selection	Not Significant
MW375126	atpH	MW191791	atpH	0.00570094	0.0304968	0.186935	ATPH	ATP synthase	Strong Purifying Selection	Not Significant
MW375126	atpH	MN200369	atpH	0.00570094	0.0304968	0.186935	ATPH	ATP synthase	Strong Purifying Selection	Not Significant
Seq21	atpH	MW191791	atpH	0.00570094	0.0304968	0.186935	ATPH	ATP synthase	Strong Purifying Selection	Not Significant
Seq21	atpH	MN200369	atpH	0.00570094	0.0304968	0.186935	ATPH	ATP synthase	Strong Purifying Selection	Not Significant
MW191791	atpH	KP168671	atpH	0.00570094	0.0304968	0.186935	ATPH	ATP synthase	Strong Purifying Selection	Not Significant
MN200369	atpH	KP168671	atpH	0.00570094	0.0304968	0.186935	ATPH	ATP synthase	Strong Purifying Selection	Not Significant
OR713737	atpE	MN200380	atpE	0.00991465	0.0531687	0.186475	ATPE	ATP synthase	Strong Purifying Selection	Not Significant
MW375129	atpE	MN200380	atpE	0.00991465	0.0531687	0.186475	ATPE	ATP synthase	Strong Purifying Selection	Not Significant
PP094516	atpE	MN200380	atpE	0.00991465	0.0531687	0.186475	ATPE	ATP synthase	Strong Purifying Selection	Not Significant
MW375130	atpE	MN200380	atpE	0.00991465	0.0531687	0.186475	ATPE	ATP synthase	Strong Purifying Selection	Not Significant
OR909686	atpE	MN200380	atpE	0.00991465	0.0531687	0.186475	ATPE	ATP synthase	Strong Purifying Selection	Not Significant
MW375125	atpE	MN200380	atpE	0.00991465	0.0531687	0.186475	ATPE	ATP synthase	Strong Purifying Selection	Not Significant
MN200380	atpE	KP205432	atpE	0.00991465	0.0531687	0.186475	ATPE	ATP synthase	Strong Purifying Selection	Not Significant
MN200380	atpE	OR713738	atpE	0.00991465	0.0531687	0.186475	ATPE	ATP synthase	Strong Purifying Selection	Not Significant
PV424006	atpE	MN200380	atpE	0.00991329	0.0531922	0.186367	ATPE	ATP synthase	Strong Purifying Selection	Not Significant
MN200380	atpE	OR460025	atpE	0.00991329	0.0531922	0.186367	ATPE	ATP synthase	Strong Purifying Selection	Not Significant
MN200380	atpE	OR460022	atpE	0.00991329	0.0531922	0.186367	ATPE	ATP synthase	Strong Purifying Selection	Not Significant
MN200380	atpI	MN200381	atpI	0.00534244	0.0287188	0.186026	ATPI	ATP synthase	Strong Purifying Selection	Not Significant
MW375125	atpB	KP205432	atpB	0.00356467	0.0192033	0.185628	ATPB	ATP synthase	Strong Purifying Selection	Not Significant
MW375129	atpA	KJ566305	atpA	0.0035006	0.0188687	0.185524	ATPA	ATP synthase	Strong Purifying Selection	Not Significant
KP168671	atpB	MN200380	atpB	0.01437	0.0774627	0.185508	ATPB	ATP synthase	Strong Purifying Selection	Not Significant
MW375128	atpA	MW375129	atpA	0.0035002	0.0188753	0.185438	ATPA	ATP synthase	Strong Purifying Selection	Not Significant
OR909687	atpH	OR460025	atpH	0.00568839	0.030678	0.185422	ATPH	ATP synthase	Strong Purifying Selection	Not Significant
OR713741	atpB	MW375126	atpB	0.00356194	0.0192487	0.185049	ATPB	ATP synthase	Strong Purifying Selection	Not Significant
JX087681	atpI	KP205432	atpI	0.0143154	0.0773826	0.184995	ATPI	ATP synthase	Strong Purifying Selection	Not Significant
OR713740	atpB	KJ566305	atpB	0.00356167	0.0192533	0.18499	ATPB	ATP synthase	Strong Purifying Selection	Not Significant
OR713740	atpB	MW375125	atpB	0.00356153	0.0192555	0.184962	ATPB	ATP synthase	Strong Purifying Selection	Not Significant
MW375125	atpI	Seq21	atpI	0.0053343	0.0288608	0.184828	ATPI	ATP synthase	Strong Purifying Selection	Not Significant
MW375125	atpI	KP202881	atpI	0.00533268	0.0288894	0.184589	ATPI	ATP synthase	Strong Purifying Selection	Not Significant
MW375125	atpI	KP168671	atpI	0.00533268	0.0288894	0.184589	ATPI	ATP synthase	Strong Purifying Selection	Not Significant
MW375125	atpI	OR460025	atpI	0.00533268	0.0288894	0.184589	ATPI	ATP synthase	Strong Purifying Selection	Not Significant
OR713741	atpI	JX087681	atpI	0.0142979	0.0776999	0.184014	ATPI	ATP synthase	Strong Purifying Selection	Not Significant
JX087681	atpI	PV424006	atpI	0.0142979	0.0776999	0.184014	ATPI	ATP synthase	Strong Purifying Selection	Not Significant
OR713741	atpB	MW375130	atpB	0.00363765	0.0197721	0.183979	ATPB	ATP synthase	Strong Purifying Selection	Not Significant
OR713740	atpI	MW375126	atpI	0.00532658	0.0289974	0.183691	ATPI	ATP synthase	Strong Purifying Selection	Not Significant
MW375123	atpA	OR460023	atpA	0.00701389	0.0382878	0.183189	ATPA	ATP synthase	Strong Purifying Selection	Not Significant
Seq21	atpI	MN200380	atpI	0.0107159	0.0587133	0.182512	ATPI	ATP synthase	Strong Purifying Selection	Not Significant
KP202881	atpI	MN200380	atpI	0.0107126	0.0587724	0.182272	ATPI	ATP synthase	Strong Purifying Selection	Not Significant
KP168671	atpI	MN200380	atpI	0.0107126	0.0587724	0.182272	ATPI	ATP synthase	Strong Purifying Selection	Not Significant
MN200380	atpI	OR460025	atpI	0.0107126	0.0587724	0.182272	ATPI	ATP synthase	Strong Purifying Selection	Not Significant
MW375126	atpI	MN200369	atpI	0.0107117	0.0587892	0.182204	ATPI	ATP synthase	Strong Purifying Selection	Not Significant
OR909686	atpI	MN200380	atpI	0.0107101	0.0588175	0.18209	ATPI	ATP synthase	Strong Purifying Selection	Not Significant
OR909687	atpH	MW191791	atpH	0.0114122	0.0627863	0.181762	ATPH	ATP synthase	Strong Purifying Selection	Not Significant
OR909687	atpH	MN200369	atpH	0.0114122	0.0627863	0.181762	ATPH	ATP synthase	Strong Purifying Selection	Not Significant
OR909687	atpH	MN200380	atpH	0.0114122	0.0627863	0.181762	ATPH	ATP synthase	Strong Purifying Selection	Not Significant
MW375128	atpB	MN200380	atpB	0.0134381	0.0742594	0.180962	ATPB	ATP synthase	Strong Purifying Selection	Not Significant
OR713737	atpH	JX087681	atpH	0.0113981	0.0630007	0.18092	ATPH	ATP synthase	Strong Purifying Selection	Not Significant
OR713740	atpH	JX087681	atpH	0.0113981	0.0630007	0.18092	ATPH	ATP synthase	Strong Purifying Selection	Not Significant
OR713741	atpH	JX087681	atpH	0.0113981	0.0630007	0.18092	ATPH	ATP synthase	Strong Purifying Selection	Not Significant
JX087681	atpH	OR909688	atpH	0.0113981	0.0630007	0.18092	ATPH	ATP synthase	Strong Purifying Selection	Not Significant
JX087681	atpH	MW375129	atpH	0.0113981	0.0630007	0.18092	ATPH	ATP synthase	Strong Purifying Selection	Not Significant
JX087681	atpH	PP094516	atpH	0.0113981	0.0630007	0.18092	ATPH	ATP synthase	Strong Purifying Selection	Not Significant
JX087681	atpH	KJ566305	atpH	0.0113981	0.0630007	0.18092	ATPH	ATP synthase	Strong Purifying Selection	Not Significant
JX087681	atpH	MW375125	atpH	0.0113981	0.0630007	0.18092	ATPH	ATP synthase	Strong Purifying Selection	Not Significant
JX087681	atpH	MW375127	atpH	0.0113981	0.0630007	0.18092	ATPH	ATP synthase	Strong Purifying Selection	Not Significant
JX087681	atpH	ON969396	atpH	0.0113981	0.0630007	0.18092	ATPH	ATP synthase	Strong Purifying Selection	Not Significant
JX087681	atpH	KP205432	atpH	0.0113981	0.0630007	0.18092	ATPH	ATP synthase	Strong Purifying Selection	Not Significant
JX087681	atpH	MH979332	atpH	0.0113981	0.0630007	0.18092	ATPH	ATP synthase	Strong Purifying Selection	Not Significant
JX087681	atpH	OR713738	atpH	0.0113981	0.0630007	0.18092	ATPH	ATP synthase	Strong Purifying Selection	Not Significant
PQ279222	atpA	MH979332	atpA	0.00790035	0.0438322	0.180241	ATPA	ATP synthase	Strong Purifying Selection	Not Significant
OR713737	atpB	MW375129	atpB	0.00445729	0.0248021	0.179714	ATPB	ATP synthase	Strong Purifying Selection	Not Significant
MW375129	atpB	PP094516	atpB	0.00445729	0.0248021	0.179714	ATPB	ATP synthase	Strong Purifying Selection	Not Significant
MW375129	atpB	OR713738	atpB	0.00445729	0.0248021	0.179714	ATPB	ATP synthase	Strong Purifying Selection	Not Significant
MW375123	atpA	OR460024	atpA	0.00789047	0.0440041	0.179312	ATPA	ATP synthase	Strong Purifying Selection	Not Significant
OR713740	atpB	OR909687	atpB	0.0044532	0.0248727	0.17904	ATPB	ATP synthase	Strong Purifying Selection	Not Significant
MW375123	atpB	MN200380	atpB	0.014341	0.0803181	0.178552	ATPB	ATP synthase	Strong Purifying Selection	Not Significant
OR713740	atpB	MW375130	atpB	0.00454858	0.0255402	0.178095	ATPB	ATP synthase	Strong Purifying Selection	Not Significant
OR713741	atpE	JX087681	atpE	0.0198768	0.111994	0.177481	ATPE	ATP synthase	Strong Purifying Selection	Not Significant
MW375126	atpE	OR460024	atpE	0.0132772	0.0750166	0.17699	ATPE	ATP synthase	Strong Purifying Selection	Not Significant
MN047293	atpB	MW375129	atpB	0.00893574	0.0505499	0.176771	ATPB	ATP synthase	Strong Purifying Selection	Not Significant
MN047293	atpB	OR713740	atpB	0.00893471	0.0505682	0.176686	ATPB	ATP synthase	Strong Purifying Selection	Not Significant
MG925366	atpA	MW375123	atpA	0.00877001	0.0497323	0.176344	ATPA	ATP synthase	Strong Purifying Selection	Not Significant
MW375125	atpA	MH979332	atpA	0.00525863	0.02984	0.176228	ATPA	ATP synthase	Strong Purifying Selection	Not Significant
KJ566305	atpA	MW375130	atpA	0.00525606	0.0298854	0.175874	ATPA	ATP synthase	Strong Purifying Selection	Not Significant
MW375126	atpI	ON969396	atpI	0.00981015	0.0557938	0.175829	ATPI	ATP synthase	Strong Purifying Selection	Not Significant
MW375128	atpA	MW375130	atpA	0.00525546	0.0298959	0.175792	ATPA	ATP synthase	Strong Purifying Selection	Not Significant
OR909687	atpI	MN200380	atpI	0.0125092	0.0711728	0.175758	ATPI	ATP synthase	Strong Purifying Selection	Not Significant
MW375130	atpB	ON969396	atpB	0.00912635	0.051955	0.175659	ATPB	ATP synthase	Strong Purifying Selection	Not Significant
PQ279222	atpI	JX087681	atpI	0.0125033	0.0712832	0.175404	ATPI	ATP synthase	Strong Purifying Selection	Not Significant
JX087681	atpI	OR460026	atpI	0.0125033	0.0712832	0.175404	ATPI	ATP synthase	Strong Purifying Selection	Not Significant
MW375125	atpI	MN200381	atpI	0.00712573	0.0406328	0.175369	ATPI	ATP synthase	Strong Purifying Selection	Not Significant
MN047293	atpI	JX087681	atpI	0.0152157	0.0869158	0.175063	ATPI	ATP synthase	Strong Purifying Selection	Not Significant
JX087681	atpI	OR909688	atpI	0.0124957	0.0714287	0.174939	ATPI	ATP synthase	Strong Purifying Selection	Not Significant
MN047293	atpA	MH979332	atpA	0.00966404	0.0552618	0.174877	ATPA	ATP synthase	Strong Purifying Selection	Not Significant
PQ279222	atpI	MW375126	atpI	0.00711921	0.0407544	0.174686	ATPI	ATP synthase	Strong Purifying Selection	Not Significant
OR909687	atpI	OR713739	atpI	0.00711921	0.0407544	0.174686	ATPI	ATP synthase	Strong Purifying Selection	Not Significant
MW375126	atpI	OR460026	atpI	0.00711921	0.0407544	0.174686	ATPI	ATP synthase	Strong Purifying Selection	Not Significant
KP202881	atpB	MN200380	atpB	0.0134397	0.0772391	0.174001	ATPB	ATP synthase	Strong Purifying Selection	Not Significant
MW375127	atpA	MH979332	atpA	0.00614076	0.035358	0.173674	ATPA	ATP synthase	Strong Purifying Selection	Not Significant
KP205432	atpB	MH979332	atpB	0.00624765	0.0360941	0.173093	ATPB	ATP synthase	Strong Purifying Selection	Not Significant
OR713740	atpB	MH979332	atpB	0.00624215	0.0361934	0.172466	ATPB	ATP synthase	Strong Purifying Selection	Not Significant
MW191791	atpA	MN200380	atpA	0.010526	0.0614391	0.171324	ATPA	ATP synthase	Strong Purifying Selection	Not Significant
PQ279223	atpA	MH979332	atpA	0.00701947	0.040997	0.171219	ATPA	ATP synthase	Strong Purifying Selection	Not Significant
MW375129	atpB	KP168671	atpB	0.00715553	0.0419524	0.170563	ATPB	ATP synthase	Strong Purifying Selection	Not Significant
PV424006	atpA	MW375123	atpA	0.00701283	0.0411184	0.170552	ATPA	ATP synthase	Strong Purifying Selection	Not Significant
MW375130	atpB	KP202881	atpB	0.00729504	0.0429889	0.169696	ATPB	ATP synthase	Strong Purifying Selection	Not Significant
PQ279223	atpI	MN200380	atpI	0.00891922	0.0526308	0.169468	ATPI	ATP synthase	Strong Purifying Selection	Not Significant
MN200380	atpI	OR460023	atpI	0.00891922	0.0526308	0.169468	ATPI	ATP synthase	Strong Purifying Selection	Not Significant
MN200380	atpI	OR460022	atpI	0.00891922	0.0526308	0.169468	ATPI	ATP synthase	Strong Purifying Selection	Not Significant
MN200369	atpA	MN200380	atpA	0.0070017	0.0413238	0.169435	ATPA	ATP synthase	Strong Purifying Selection	Not Significant
OR460025	atpA	MH979332	atpA	0.00790125	0.046642	0.169402	ATPA	ATP synthase	Strong Purifying Selection	Not Significant
JX087681	atpI	MN200381	atpI	0.00891572	0.0526986	0.169183	ATPI	ATP synthase	Strong Purifying Selection	Not Significant
MN047293	atpB	MN200380	atpB	0.0125313	0.0743235	0.168605	ATPB	ATP synthase	Strong Purifying Selection	Not Significant
KJ566305	atpB	ON969396	atpB	0.00800061	0.0475362	0.168305	ATPB	ATP synthase	Strong Purifying Selection	Not Significant
MW191791	atpA	MH979332	atpA	0.0132063	0.0786175	0.167982	ATPA	ATP synthase	Strong Purifying Selection	Not Significant
MN047293	atpB	KP205432	atpB	0.0089426	0.0533317	0.167679	ATPB	ATP synthase	Strong Purifying Selection	Not Significant
MW375123	atpA	MW191791	atpA	0.0131957	0.0788184	0.167419	ATPA	ATP synthase	Strong Purifying Selection	Not Significant
MN047293	atpB	MW375126	atpB	0.0098352	0.0593163	0.165809	ATPB	ATP synthase	Strong Purifying Selection	Not Significant
MN047293	atpI	OR909687	atpI	0.00623131	0.0376563	0.165478	ATPI	ATP synthase	Strong Purifying Selection	Not Significant
MW375126	atpI	MW683324	atpI	0.0107124	0.0649141	0.165025	ATPI	ATP synthase	Strong Purifying Selection	Not Significant
OR713737	atpI	MN200380	atpI	0.0107093	0.0649768	0.164817	ATPI	ATP synthase	Strong Purifying Selection	Not Significant
MW375129	atpI	MN200380	atpI	0.0107093	0.0649768	0.164817	ATPI	ATP synthase	Strong Purifying Selection	Not Significant
PP094516	atpI	MN200380	atpI	0.0107093	0.0649768	0.164817	ATPI	ATP synthase	Strong Purifying Selection	Not Significant
PV424006	atpI	MN200380	atpI	0.0107093	0.0649768	0.164817	ATPI	ATP synthase	Strong Purifying Selection	Not Significant
MN200380	atpI	OR713738	atpI	0.0107093	0.0649768	0.164817	ATPI	ATP synthase	Strong Purifying Selection	Not Significant
JX087681	atpA	MW375123	atpA	0.0114233	0.0699575	0.163289	ATPA	ATP synthase	Strong Purifying Selection	Not Significant
Seq21	atpB	MN200380	atpB	0.011632	0.0712717	0.163206	ATPB	ATP synthase	Strong Purifying Selection	Not Significant
MN047293	atpB	OR909687	atpB	0.00848512	0.052029	0.163084	ATPB	ATP synthase	Strong Purifying Selection	Not Significant
MW375129	atpA	MW375130	atpA	0.00174793	0.0107301	0.162899	ATPA	ATP synthase	Strong Purifying Selection	Not Significant
PQ279222	atpA	KP202881	atpA	0.00175091	0.0107605	0.162717	ATPA	ATP synthase	Strong Purifying Selection	Not Significant
MG925366	atpA	MW683324	atpA	0.000872566	0.0053626	0.162713	ATPA	ATP synthase	Strong Purifying Selection	Not Significant
MW375129	atpA	KP205432	atpA	0.00262402	0.0161421	0.162557	ATPA	ATP synthase	Strong Purifying Selection	Not Significant
OR713737	atpA	MW375129	atpA	0.00262362	0.0161496	0.162457	ATPA	ATP synthase	Strong Purifying Selection	Not Significant
MW375129	atpA	PP094516	atpA	0.00262362	0.0161496	0.162457	ATPA	ATP synthase	Strong Purifying Selection	Not Significant
MW375129	atpA	OR713738	atpA	0.00262362	0.0161496	0.162457	ATPA	ATP synthase	Strong Purifying Selection	Not Significant
OR713741	atpB	MW375129	atpB	0.00266987	0.0164684	0.162121	ATPB	ATP synthase	Strong Purifying Selection	Not Significant
OR713740	atpB	OR713741	atpB	0.00266956	0.0164743	0.162044	ATPB	ATP synthase	Strong Purifying Selection	Not Significant
MG925366	atpI	KJ566305	atpI	0.00802613	0.0495347	0.162031	ATPI	ATP synthase	Strong Purifying Selection	Not Significant
MW375129	atpB	OR909687	atpB	0.00266905	0.016484	0.161918	ATPB	ATP synthase	Strong Purifying Selection	Not Significant
KJ566305	atpI	MN200380	atpI	0.012513	0.0773414	0.161789	ATPI	ATP synthase	Strong Purifying Selection	Not Significant
OR909688	atpA	OR909687	atpA	0.0043798	0.0270744	0.161769	ATPA	ATP synthase	Strong Purifying Selection	Not Significant
OR909688	atpA	OR909686	atpA	0.0043798	0.0270744	0.161769	ATPA	ATP synthase	Strong Purifying Selection	Not Significant
PQ279222	atpA	OR460024	atpA	0.00349875	0.0216387	0.16169	ATPA	ATP synthase	Strong Purifying Selection	Not Significant
MG925366	atpI	MW375125	atpI	0.00802123	0.0496338	0.161608	ATPI	ATP synthase	Strong Purifying Selection	Not Significant
MW375130	atpA	KP205432	atpA	0.00437765	0.0271156	0.161444	ATPA	ATP synthase	Strong Purifying Selection	Not Significant
MW375130	atpI	MN200380	atpI	0.0125062	0.0774806	0.161411	ATPI	ATP synthase	Strong Purifying Selection	Not Significant
OR713737	atpA	MW375130	atpA	0.00437699	0.0271283	0.161344	ATPA	ATP synthase	Strong Purifying Selection	Not Significant
PP094516	atpA	MW375130	atpA	0.00437699	0.0271283	0.161344	ATPA	ATP synthase	Strong Purifying Selection	Not Significant
MW375130	atpA	OR713738	atpA	0.00437699	0.0271283	0.161344	ATPA	ATP synthase	Strong Purifying Selection	Not Significant
OR909688	atpA	OR713739	atpA	0.00437665	0.0271348	0.161293	ATPA	ATP synthase	Strong Purifying Selection	Not Significant
PQ279222	atpA	OR909688	atpA	0.00525864	0.0326124	0.161247	ATPA	ATP synthase	Strong Purifying Selection	Not Significant
MW375125	atpB	MH979332	atpB	0.00445456	0.0276617	0.161037	ATPB	ATP synthase	Strong Purifying Selection	Not Significant
OR713737	atpB	MW375130	atpB	0.0036395	0.022604	0.161011	ATPB	ATP synthase	Strong Purifying Selection	Not Significant
PP094516	atpB	MW375130	atpB	0.0036395	0.022604	0.161011	ATPB	ATP synthase	Strong Purifying Selection	Not Significant
MW375130	atpB	OR713738	atpB	0.0036395	0.022604	0.161011	ATPB	ATP synthase	Strong Purifying Selection	Not Significant
MW375128	atpA	KJ566305	atpA	0.00525645	0.0326546	0.160971	ATPA	ATP synthase	Strong Purifying Selection	Not Significant
OR713737	atpB	MW375126	atpB	0.00535194	0.0332551	0.160936	ATPB	ATP synthase	Strong Purifying Selection	Not Significant
PP094516	atpB	MW375126	atpB	0.00535194	0.0332551	0.160936	ATPB	ATP synthase	Strong Purifying Selection	Not Significant
MW375126	atpB	OR713738	atpB	0.00535194	0.0332551	0.160936	ATPB	ATP synthase	Strong Purifying Selection	Not Significant
JX087681	atpI	MW375123	atpI	0.0124957	0.0776999	0.16082	ATPI	ATP synthase	Strong Purifying Selection	Not Significant
ON969396	atpB	MN200380	atpB	0.0133703	0.0832394	0.160625	ATPB	ATP synthase	Strong Purifying Selection	Not Significant
MN047293	atpB	PV424006	atpB	0.00534866	0.0333186	0.160531	ATPB	ATP synthase	Strong Purifying Selection	Not Significant
MW683324	atpA	MW191791	atpA	0.00525147	0.0327511	0.160345	ATPA	ATP synthase	Strong Purifying Selection	Not Significant
MW191791	atpA	MN200381	atpA	0.00525147	0.0327511	0.160345	ATPA	ATP synthase	Strong Purifying Selection	Not Significant
OR909687	atpB	MH979332	atpB	0.00534702	0.0333504	0.160329	ATPB	ATP synthase	Strong Purifying Selection	Not Significant
KJ566305	atpA	KP202881	atpA	0.00614638	0.0383527	0.160259	ATPA	ATP synthase	Strong Purifying Selection	Not Significant
MW375123	atpA	OR713739	atpA	0.00524988	0.032782	0.160145	ATPA	ATP synthase	Strong Purifying Selection	Not Significant
KJ566305	atpB	KP168671	atpB	0.0071569	0.0448075	0.159725	ATPB	ATP synthase	Strong Purifying Selection	Not Significant
MH979332	atpA	OR713739	atpA	0.00701362	0.043926	0.159669	ATPA	ATP synthase	Strong Purifying Selection	Not Significant
MG925366	atpA	MW191791	atpA	0.00612845	0.0383877	0.159646	ATPA	ATP synthase	Strong Purifying Selection	Not Significant
OR909688	atpE	MW375123	atpE	0.00329824	0.0206609	0.159637	ATPE	ATP synthase	Strong Purifying Selection	Not Significant
MW375127	atpE	MW375123	atpE	0.00329824	0.0206609	0.159637	ATPE	ATP synthase	Strong Purifying Selection	Not Significant
KJ566305	atpE	OR909687	atpE	0.00329778	0.0206698	0.159546	ATPE	ATP synthase	Strong Purifying Selection	Not Significant
MN047293	atpB	OR909686	atpB	0.00714033	0.0447567	0.159537	ATPB	ATP synthase	Strong Purifying Selection	Not Significant
MG925366	atpE	KP202881	atpE	0.00329733	0.0206787	0.159455	ATPE	ATP synthase	Strong Purifying Selection	Not Significant
MG925366	atpE	KP168671	atpE	0.00329733	0.0206787	0.159455	ATPE	ATP synthase	Strong Purifying Selection	Not Significant
OR909688	atpE	KP202881	atpE	0.00329733	0.0206787	0.159455	ATPE	ATP synthase	Strong Purifying Selection	Not Significant
OR909688	atpE	KP168671	atpE	0.00329733	0.0206787	0.159455	ATPE	ATP synthase	Strong Purifying Selection	Not Significant
KP202881	atpE	MW375127	atpE	0.00329733	0.0206787	0.159455	ATPE	ATP synthase	Strong Purifying Selection	Not Significant
KP202881	atpE	MW683324	atpE	0.00329733	0.0206787	0.159455	ATPE	ATP synthase	Strong Purifying Selection	Not Significant
MW375127	atpE	KP168671	atpE	0.00329733	0.0206787	0.159455	ATPE	ATP synthase	Strong Purifying Selection	Not Significant
MW683324	atpE	KP168671	atpE	0.00329733	0.0206787	0.159455	ATPE	ATP synthase	Strong Purifying Selection	Not Significant
PQ279222	atpE	KP202881	atpE	0.00329688	0.0206877	0.159364	ATPE	ATP synthase	Strong Purifying Selection	Not Significant
PQ279222	atpE	KP168671	atpE	0.00329688	0.0206877	0.159364	ATPE	ATP synthase	Strong Purifying Selection	Not Significant
MN200380	atpA	MH979332	atpA	0.0149672	0.0939233	0.159355	ATPA	ATP synthase	Strong Purifying Selection	Not Significant
KP202881	atpA	MH979332	atpA	0.00791297	0.0496574	0.159351	ATPA	ATP synthase	Strong Purifying Selection	Not Significant
MW375126	atpB	KP168671	atpB	0.00805479	0.050632	0.159085	ATPB	ATP synthase	Strong Purifying Selection	Not Significant
PV424006	atpE	OR460024	atpE	0.00329501	0.0207244	0.158992	ATPE	ATP synthase	Strong Purifying Selection	Not Significant
OR460025	atpE	OR460024	atpE	0.00329501	0.0207244	0.158992	ATPE	ATP synthase	Strong Purifying Selection	Not Significant
MW683324	atpA	MW375123	atpA	0.00789077	0.0496848	0.158816	ATPA	ATP synthase	Strong Purifying Selection	Not Significant
MN047293	atpE	MN200369	atpE	0.00329406	0.0207433	0.158801	ATPE	ATP synthase	Strong Purifying Selection	Not Significant
OR713740	atpE	KJ566305	atpE	0.00329406	0.0207433	0.158801	ATPE	ATP synthase	Strong Purifying Selection	Not Significant
OR909688	atpE	MN200369	atpE	0.00329406	0.0207433	0.158801	ATPE	ATP synthase	Strong Purifying Selection	Not Significant
MW375128	atpE	KJ566305	atpE	0.00329406	0.0207433	0.158801	ATPE	ATP synthase	Strong Purifying Selection	Not Significant
KJ566305	atpE	Seq21	atpE	0.00329406	0.0207433	0.158801	ATPE	ATP synthase	Strong Purifying Selection	Not Significant
MW375127	atpE	MN200369	atpE	0.00329406	0.0207433	0.158801	ATPE	ATP synthase	Strong Purifying Selection	Not Significant
MN200369	atpE	OR713739	atpE	0.00329406	0.0207433	0.158801	ATPE	ATP synthase	Strong Purifying Selection	Not Significant
PQ279223	atpE	MN200369	atpE	0.00329361	0.0207523	0.15871	ATPE	ATP synthase	Strong Purifying Selection	Not Significant
MG925366	atpA	MH979332	atpA	0.00877699	0.0553281	0.158635	ATPA	ATP synthase	Strong Purifying Selection	Not Significant
MW375126	atpI	MW191791	atpI	0.0143067	0.0902153	0.158583	ATPI	ATP synthase	Strong Purifying Selection	Not Significant
MN200380	atpA	MN200381	atpA	0.00700196	0.0441562	0.158572	ATPA	ATP synthase	Strong Purifying Selection	Not Significant
MW375128	atpE	OR460026	atpE	0.0032922	0.0207803	0.158429	ATPE	ATP synthase	Strong Purifying Selection	Not Significant
Seq21	atpE	OR460026	atpE	0.0032922	0.0207803	0.158429	ATPE	ATP synthase	Strong Purifying Selection	Not Significant
KP202881	atpE	MW375123	atpE	0.00661764	0.0417752	0.158411	ATPE	ATP synthase	Strong Purifying Selection	Not Significant
MW375123	atpE	KP168671	atpE	0.00661764	0.0417752	0.158411	ATPE	ATP synthase	Strong Purifying Selection	Not Significant
PV424006	atpE	OR460026	atpE	0.00329175	0.0207893	0.158339	ATPE	ATP synthase	Strong Purifying Selection	Not Significant
OR460026	atpE	OR460025	atpE	0.00329175	0.0207893	0.158339	ATPE	ATP synthase	Strong Purifying Selection	Not Significant
MW375123	atpE	MN200369	atpE	0.00661105	0.041907	0.157755	ATPE	ATP synthase	Strong Purifying Selection	Not Significant
KP202881	atpE	MH979332	atpE	0.00660548	0.0420194	0.157201	ATPE	ATP synthase	Strong Purifying Selection	Not Significant
KP168671	atpE	MH979332	atpE	0.00660548	0.0420194	0.157201	ATPE	ATP synthase	Strong Purifying Selection	Not Significant
MN047293	atpE	OR460023	atpE	0.00660457	0.0420378	0.15711	ATPE	ATP synthase	Strong Purifying Selection	Not Significant
OR909688	atpE	OR460023	atpE	0.00660457	0.0420378	0.15711	ATPE	ATP synthase	Strong Purifying Selection	Not Significant
MW375127	atpE	OR460023	atpE	0.00660457	0.0420378	0.15711	ATPE	ATP synthase	Strong Purifying Selection	Not Significant
OR713739	atpE	OR460023	atpE	0.00660457	0.0420378	0.15711	ATPE	ATP synthase	Strong Purifying Selection	Not Significant
PQ279222	atpE	OR460023	atpE	0.00660366	0.0420563	0.15702	ATPE	ATP synthase	Strong Purifying Selection	Not Significant
MN047293	atpI	MN200380	atpI	0.0116202	0.0740457	0.156933	ATPI	ATP synthase	Strong Purifying Selection	Not Significant
OR460026	atpE	OR460024	atpE	0.00660174	0.0420952	0.156829	ATPE	ATP synthase	Strong Purifying Selection	Not Significant
PQ279222	atpB	MN200380	atpB	0.0116324	0.0742594	0.156646	ATPB	ATP synthase	Strong Purifying Selection	Not Significant
PQ279223	atpB	MN200380	atpB	0.0116324	0.0742594	0.156646	ATPB	ATP synthase	Strong Purifying Selection	Not Significant
KJ566305	atpE	OR460026	atpE	0.00659891	0.0421528	0.156547	ATPE	ATP synthase	Strong Purifying Selection	Not Significant
MN200369	atpE	MH979332	atpE	0.00659891	0.0421528	0.156547	ATPE	ATP synthase	Strong Purifying Selection	Not Significant
OR909687	atpE	MW191791	atpE	0.00994283	0.0636849	0.156125	ATPE	ATP synthase	Strong Purifying Selection	Not Significant
PQ279222	atpI	Seq21	atpI	0.00177551	0.0113781	0.156047	ATPI	ATP synthase	Strong Purifying Selection	Not Significant
Seq21	atpI	OR460026	atpI	0.00177551	0.0113781	0.156047	ATPI	ATP synthase	Strong Purifying Selection	Not Significant
MW375123	atpE	OR460023	atpE	0.00994144	0.0637132	0.156034	ATPE	ATP synthase	Strong Purifying Selection	Not Significant
PV424006	atpB	MN200380	atpB	0.0125309	0.0803675	0.15592	ATPB	ATP synthase	Strong Purifying Selection	Not Significant
JX087681	atpI	OR713739	atpI	0.0161056	0.103297	0.155916	ATPI	ATP synthase	Strong Purifying Selection	Not Significant
PQ279222	atpI	KP202881	atpI	0.00177497	0.0113891	0.155847	ATPI	ATP synthase	Strong Purifying Selection	Not Significant
PQ279222	atpI	KP168671	atpI	0.00177497	0.0113891	0.155847	ATPI	ATP synthase	Strong Purifying Selection	Not Significant
PQ279222	atpI	OR460025	atpI	0.00177497	0.0113891	0.155847	ATPI	ATP synthase	Strong Purifying Selection	Not Significant
KP202881	atpI	OR460026	atpI	0.00177497	0.0113891	0.155847	ATPI	ATP synthase	Strong Purifying Selection	Not Significant
OR460026	atpI	KP168671	atpI	0.00177497	0.0113891	0.155847	ATPI	ATP synthase	Strong Purifying Selection	Not Significant
OR460026	atpI	OR460025	atpI	0.00177497	0.0113891	0.155847	ATPI	ATP synthase	Strong Purifying Selection	Not Significant
PQ279223	atpI	PV424006	atpI	0.00177443	0.0114003	0.155648	ATPI	ATP synthase	Strong Purifying Selection	Not Significant
PV424006	atpI	OR460023	atpI	0.00177443	0.0114003	0.155648	ATPI	ATP synthase	Strong Purifying Selection	Not Significant
PV424006	atpI	OR460022	atpI	0.00177443	0.0114003	0.155648	ATPI	ATP synthase	Strong Purifying Selection	Not Significant
OR713737	atpI	KJ566305	atpI	0.00177389	0.0114114	0.155449	ATPI	ATP synthase	Strong Purifying Selection	Not Significant
MW375129	atpI	KJ566305	atpI	0.00177389	0.0114114	0.155449	ATPI	ATP synthase	Strong Purifying Selection	Not Significant
PP094516	atpI	KJ566305	atpI	0.00177389	0.0114114	0.155449	ATPI	ATP synthase	Strong Purifying Selection	Not Significant
KJ566305	atpI	OR713738	atpI	0.00177389	0.0114114	0.155449	ATPI	ATP synthase	Strong Purifying Selection	Not Significant
MN047293	atpE	MW375126	atpE	0.00993153	0.0639177	0.15538	ATPE	ATP synthase	Strong Purifying Selection	Not Significant
OR713740	atpE	MW191791	atpE	0.00993153	0.0639177	0.15538	ATPE	ATP synthase	Strong Purifying Selection	Not Significant
PQ279222	atpE	MW375126	atpE	0.00993016	0.0639462	0.155289	ATPE	ATP synthase	Strong Purifying Selection	Not Significant
OR713737	atpI	MW375123	atpI	0.00177335	0.0114226	0.15525	ATPI	ATP synthase	Strong Purifying Selection	Not Significant
OR909688	atpI	MH979332	atpI	0.00177335	0.0114226	0.15525	ATPI	ATP synthase	Strong Purifying Selection	Not Significant
MW375129	atpI	MW375123	atpI	0.00177335	0.0114226	0.15525	ATPI	ATP synthase	Strong Purifying Selection	Not Significant
PP094516	atpI	MW375123	atpI	0.00177335	0.0114226	0.15525	ATPI	ATP synthase	Strong Purifying Selection	Not Significant
OR909687	atpI	MH979332	atpI	0.00177335	0.0114226	0.15525	ATPI	ATP synthase	Strong Purifying Selection	Not Significant
MW375127	atpI	MH979332	atpI	0.00177335	0.0114226	0.15525	ATPI	ATP synthase	Strong Purifying Selection	Not Significant
MW375123	atpI	OR713738	atpI	0.00177335	0.0114226	0.15525	ATPI	ATP synthase	Strong Purifying Selection	Not Significant
OR713737	atpI	MW375130	atpI	0.00177294	0.0114311	0.155098	ATPI	ATP synthase	Strong Purifying Selection	Not Significant
MW375129	atpI	MW375130	atpI	0.00177294	0.0114311	0.155098	ATPI	ATP synthase	Strong Purifying Selection	Not Significant
PP094516	atpI	MW375130	atpI	0.00177294	0.0114311	0.155098	ATPI	ATP synthase	Strong Purifying Selection	Not Significant
MW375130	atpI	OR713738	atpI	0.00177294	0.0114311	0.155098	ATPI	ATP synthase	Strong Purifying Selection	Not Significant
OR909686	atpI	MW375125	atpI	0.00177294	0.0114311	0.155098	ATPI	ATP synthase	Strong Purifying Selection	Not Significant
OR713741	atpI	MW375125	atpI	0.00177281	0.0114338	0.155051	ATPI	ATP synthase	Strong Purifying Selection	Not Significant
MH979332	atpE	OR460023	atpE	0.00992316	0.0640918	0.154827	ATPE	ATP synthase	Strong Purifying Selection	Not Significant
MW683324	atpI	MN200380	atpI	0.00534283	0.0345888	0.154467	ATPI	ATP synthase	Strong Purifying Selection	Not Significant
PQ279223	atpI	MW375125	atpI	0.00355198	0.0229991	0.15444	ATPI	ATP synthase	Strong Purifying Selection	Not Significant
MW375128	atpI	KJ566305	atpI	0.00355198	0.0229991	0.15444	ATPI	ATP synthase	Strong Purifying Selection	Not Significant
KJ566305	atpI	MW375123	atpI	0.00355198	0.0229991	0.15444	ATPI	ATP synthase	Strong Purifying Selection	Not Significant
MW375125	atpI	OR460023	atpI	0.00355198	0.0229991	0.15444	ATPI	ATP synthase	Strong Purifying Selection	Not Significant
MW375125	atpI	OR460022	atpI	0.00355198	0.0229991	0.15444	ATPI	ATP synthase	Strong Purifying Selection	Not Significant
MW375123	atpA	MN200380	atpA	0.0140672	0.0911324	0.15436	ATPA	ATP synthase	Strong Purifying Selection	Not Significant
KJ566305	atpI	MW375130	atpI	0.00355116	0.0230164	0.154288	ATPI	ATP synthase	Strong Purifying Selection	Not Significant
MW375128	atpI	OR909687	atpI	0.0035509	0.0230218	0.154241	ATPI	ATP synthase	Strong Purifying Selection	Not Significant
MW375130	atpI	MW375123	atpI	0.00355008	0.0230391	0.154089	ATPI	ATP synthase	Strong Purifying Selection	Not Significant
MW375126	atpI	KP205432	atpI	0.00533632	0.034726	0.153669	ATPI	ATP synthase	Strong Purifying Selection	Not Significant
OR909687	atpI	Seq21	atpI	0.00533593	0.0347342	0.153622	ATPI	ATP synthase	Strong Purifying Selection	Not Significant
OR909687	atpI	KP202881	atpI	0.0053343	0.0347687	0.153423	ATPI	ATP synthase	Strong Purifying Selection	Not Significant
OR909687	atpI	KP168671	atpI	0.0053343	0.0347687	0.153423	ATPI	ATP synthase	Strong Purifying Selection	Not Significant
OR909687	atpI	OR460025	atpI	0.0053343	0.0347687	0.153423	ATPI	ATP synthase	Strong Purifying Selection	Not Significant
OR713737	atpI	OR713739	atpI	0.00533307	0.034795	0.153271	ATPI	ATP synthase	Strong Purifying Selection	Not Significant
MW375129	atpI	OR713739	atpI	0.00533307	0.034795	0.153271	ATPI	ATP synthase	Strong Purifying Selection	Not Significant
PP094516	atpI	OR713739	atpI	0.00533307	0.034795	0.153271	ATPI	ATP synthase	Strong Purifying Selection	Not Significant
OR713738	atpI	OR713739	atpI	0.00533307	0.034795	0.153271	ATPI	ATP synthase	Strong Purifying Selection	Not Significant
OR909687	atpI	MN200381	atpI	0.00712791	0.046575	0.153042	ATPI	ATP synthase	Strong Purifying Selection	Not Significant
MW375125	atpI	PV424006	atpI	0.00533106	0.0348379	0.153025	ATPI	ATP synthase	Strong Purifying Selection	Not Significant
MW375125	atpI	MN200369	atpI	0.00712573	0.0466215	0.152842	ATPI	ATP synthase	Strong Purifying Selection	Not Significant
JX087681	atpI	ON969396	atpI	0.0152157	0.0997354	0.152561	ATPI	ATP synthase	Strong Purifying Selection	Not Significant
KJ566305	atpA	MN200380	atpA	0.0136324	0.0894321	0.152433	ATPA	ATP synthase	Strong Purifying Selection	Not Significant
MW375130	atpI	OR713739	atpI	0.00711756	0.0467973	0.152093	ATPI	ATP synthase	Strong Purifying Selection	Not Significant
PQ279222	atpI	MN200380	atpI	0.00891922	0.0587133	0.151911	ATPI	ATP synthase	Strong Purifying Selection	Not Significant
OR460026	atpI	MN200380	atpI	0.00891922	0.0587133	0.151911	ATPI	ATP synthase	Strong Purifying Selection	Not Significant
JX087681	atpI	MW683324	atpI	0.00891637	0.0587751	0.151703	ATPI	ATP synthase	Strong Purifying Selection	Not Significant
JX087681	atpA	MH979332	atpA	0.0114324	0.0756535	0.151115	ATPA	ATP synthase	Strong Purifying Selection	Not Significant
KP168671	atpA	MH979332	atpA	0.00790035	0.0523438	0.150932	ATPA	ATP synthase	Strong Purifying Selection	Not Significant
OR713737	atpB	MN047293	atpB	0.0080426	0.0533511	0.150749	ATPB	ATP synthase	Strong Purifying Selection	Not Significant
MN047293	atpB	PP094516	atpB	0.0080426	0.0533511	0.150749	ATPB	ATP synthase	Strong Purifying Selection	Not Significant
MN047293	atpB	OR713738	atpB	0.0080426	0.0533511	0.150749	ATPB	ATP synthase	Strong Purifying Selection	Not Significant
MN047293	atpB	MH979332	atpB	0.00983406	0.065242	0.150732	ATPB	ATP synthase	Strong Purifying Selection	Not Significant
JX087681	atpB	OR909686	atpB	0.0125372	0.0832684	0.150564	ATPB	ATP synthase	Strong Purifying Selection	Not Significant
MH979332	atpA	OR460023	atpA	0.00701947	0.0466366	0.150514	ATPA	ATP synthase	Strong Purifying Selection	Not Significant
MH979332	atpA	OR460022	atpA	0.00701921	0.046642	0.150491	ATPA	ATP synthase	Strong Purifying Selection	Not Significant
MN200380	atpI	MH979332	atpI	0.0107093	0.0711728	0.150469	ATPI	ATP synthase	Strong Purifying Selection	Not Significant
MW375129	atpB	ON969396	atpB	0.00803736	0.0534606	0.150342	ATPB	ATP synthase	Strong Purifying Selection	Not Significant
OR909686	atpB	MW191791	atpB	0.00986732	0.0656576	0.150285	ATPB	ATP synthase	Strong Purifying Selection	Not Significant
MW375126	atpA	MH979332	atpA	0.00701681	0.0466921	0.150278	ATPA	ATP synthase	Strong Purifying Selection	Not Significant
MG925366	atpB	JX087681	atpB	0.00803645	0.0534797	0.150271	ATPB	ATP synthase	Strong Purifying Selection	Not Significant
MW375129	atpB	MW191791	atpB	0.00986695	0.0656655	0.150261	ATPB	ATP synthase	Strong Purifying Selection	Not Significant
OR460026	atpB	MN200380	atpB	0.0134371	0.0894451	0.150227	ATPB	ATP synthase	Strong Purifying Selection	Not Significant
JX087681	atpI	Seq21	atpI	0.0107043	0.0712832	0.150166	ATPI	ATP synthase	Strong Purifying Selection	Not Significant
OR713740	atpI	MN200380	atpI	0.0107028	0.0713178	0.150072	ATPI	ATP synthase	Strong Purifying Selection	Not Significant
MN047293	atpB	MW375125	atpB	0.00714115	0.0476274	0.149938	ATPB	ATP synthase	Strong Purifying Selection	Not Significant
OR713740	atpB	KP168671	atpB	0.0071547	0.047745	0.149852	ATPB	ATP synthase	Strong Purifying Selection	Not Significant
PQ279222	atpA	KJ566305	atpA	0.00613659	0.0410355	0.149543	ATPA	ATP synthase	Strong Purifying Selection	Not Significant
KJ566305	atpA	KP168671	atpA	0.00613659	0.0410355	0.149543	ATPA	ATP synthase	Strong Purifying Selection	Not Significant
PQ279222	atpA	MW375130	atpA	0.00613543	0.0410597	0.149427	ATPA	ATP synthase	Strong Purifying Selection	Not Significant
OR909686	atpB	KP202881	atpB	0.00624646	0.0418295	0.149331	ATPB	ATP synthase	Strong Purifying Selection	Not Significant
MW375129	atpB	KP202881	atpB	0.00624622	0.0418344	0.149308	ATPB	ATP synthase	Strong Purifying Selection	Not Significant
MW375130	atpA	KP202881	atpA	0.00614522	0.0411931	0.149181	ATPA	ATP synthase	Strong Purifying Selection	Not Significant
PQ279223	atpF	Seq21	atpF	0.00449926	0.030168	0.14914	ATPF	ATP synthase	Strong Purifying Selection	Not Significant
JX087681	atpI	MW375128	atpI	0.0124957	0.084024	0.148716	ATPI	ATP synthase	Strong Purifying Selection	Not Significant
OR909688	atpA	OR460025	atpA	0.00525924	0.0353827	0.148639	ATPA	ATP synthase	Strong Purifying Selection	Not Significant
OR713741	atpA	MW375123	atpA	0.00525306	0.0355124	0.147922	ATPA	ATP synthase	Strong Purifying Selection	Not Significant
MW191791	atpA	MN200369	atpA	0.00525128	0.0355501	0.147715	ATPA	ATP synthase	Strong Purifying Selection	Not Significant
OR909688	atpA	MN200380	atpA	0.0127497	0.0863278	0.14769	ATPA	ATP synthase	Strong Purifying Selection	Not Significant
OR909688	atpA	MW375125	atpA	0.00438046	0.0298224	0.146885	ATPA	ATP synthase	Strong Purifying Selection	Not Significant
PQ279222	atpA	MW375129	atpA	0.00437815	0.0298713	0.146567	ATPA	ATP synthase	Strong Purifying Selection	Not Significant
MW375128	atpA	KP205432	atpA	0.00437798	0.029875	0.146543	ATPA	ATP synthase	Strong Purifying Selection	Not Significant
OR713737	atpA	MW375128	atpA	0.00437731	0.029889	0.146452	ATPA	ATP synthase	Strong Purifying Selection	Not Significant
MW375128	atpA	PP094516	atpA	0.00437731	0.029889	0.146452	ATPA	ATP synthase	Strong Purifying Selection	Not Significant
MW375128	atpA	OR713738	atpA	0.00437731	0.029889	0.146452	ATPA	ATP synthase	Strong Purifying Selection	Not Significant
MN047293	atpB	PQ279222	atpB	0.00445593	0.0304558	0.146308	ATPB	ATP synthase	Strong Purifying Selection	Not Significant
MG925366	atpA	JX087681	atpA	0.00437252	0.0299911	0.145794	ATPA	ATP synthase	Strong Purifying Selection	Not Significant
JX087681	atpB	MW375126	atpB	0.0134403	0.0924458	0.145385	ATPB	ATP synthase	Strong Purifying Selection	Not Significant
JX087681	atpB	MH979332	atpB	0.0134387	0.0924804	0.145314	ATPB	ATP synthase	Strong Purifying Selection	Not Significant
MW375126	atpB	MW191791	atpB	0.0107704	0.0746705	0.144239	ATPB	ATP synthase	Strong Purifying Selection	Not Significant
MG925366	atpI	OR909687	atpI	0.00802368	0.0556392	0.144209	ATPI	ATP synthase	Strong Purifying Selection	Not Significant
MW375123	atpA	ON969396	atpA	0.00965599	0.0669974	0.144125	ATPA	ATP synthase	Strong Purifying Selection	Not Significant
OR460025	atpA	OR460024	atpA	0.00349915	0.0243794	0.143529	ATPA	ATP synthase	Strong Purifying Selection	Not Significant
MW375126	atpB	ON969396	atpB	0.00893574	0.0622613	0.14352	ATPB	ATP synthase	Strong Purifying Selection	Not Significant
JX087681	atpH	MW375123	atpH	0.0114011	0.0795551	0.143311	ATPH	ATP synthase	Strong Purifying Selection	Not Significant
OR909687	atpB	MW375126	atpB	0.00356085	0.0248638	0.143214	ATPB	ATP synthase	Strong Purifying Selection	Not Significant
JX087681	atpA	MW683324	atpA	0.00349703	0.0244253	0.143173	ATPA	ATP synthase	Strong Purifying Selection	Not Significant
JX087681	atpA	MN200381	atpA	0.00349703	0.0244253	0.143173	ATPA	ATP synthase	Strong Purifying Selection	Not Significant
MN047293	atpH	JX087681	atpH	0.0113981	0.0796139	0.143167	ATPH	ATP synthase	Strong Purifying Selection	Not Significant
PQ279223	atpH	JX087681	atpH	0.0113981	0.0796139	0.143167	ATPH	ATP synthase	Strong Purifying Selection	Not Significant
JX087681	atpH	MW375128	atpH	0.0113981	0.0796139	0.143167	ATPH	ATP synthase	Strong Purifying Selection	Not Significant
JX087681	atpH	MW375130	atpH	0.0113981	0.0796139	0.143167	ATPH	ATP synthase	Strong Purifying Selection	Not Significant
JX087681	atpH	KP202881	atpH	0.0113981	0.0796139	0.143167	ATPH	ATP synthase	Strong Purifying Selection	Not Significant
JX087681	atpH	MW375126	atpH	0.0113981	0.0796139	0.143167	ATPH	ATP synthase	Strong Purifying Selection	Not Significant
JX087681	atpH	Seq21	atpH	0.0113981	0.0796139	0.143167	ATPH	ATP synthase	Strong Purifying Selection	Not Significant
JX087681	atpH	KP168671	atpH	0.0113981	0.0796139	0.143167	ATPH	ATP synthase	Strong Purifying Selection	Not Significant
OR460026	atpA	MH979332	atpA	0.00790035	0.0552026	0.143116	ATPA	ATP synthase	Strong Purifying Selection	Not Significant
MN047293	atpI	KJ566305	atpI	0.00623321	0.0435777	0.143037	ATPI	ATP synthase	Strong Purifying Selection	Not Significant
MW683324	atpA	MH979332	atpA	0.00789705	0.0552752	0.142868	ATPA	ATP synthase	Strong Purifying Selection	Not Significant
MN047293	atpA	KJ566305	atpA	0.00789647	0.0552879	0.142825	ATPA	ATP synthase	Strong Purifying Selection	Not Significant
MN047293	atpI	MW375130	atpI	0.00622986	0.0436543	0.142709	ATPI	ATP synthase	Strong Purifying Selection	Not Significant
MW375125	atpI	ON969396	atpI	0.0062294	0.0436647	0.142665	ATPI	ATP synthase	Strong Purifying Selection	Not Significant
OR909688	atpB	MW375130	atpB	0.00363822	0.0255059	0.142642	ATPB	ATP synthase	Strong Purifying Selection	Not Significant
MW375130	atpB	MW375127	atpB	0.00363822	0.0255059	0.142642	ATPB	ATP synthase	Strong Purifying Selection	Not Significant
MW375130	atpB	OR713739	atpB	0.00363808	0.025509	0.14262	ATPB	ATP synthase	Strong Purifying Selection	Not Significant
MN200380	atpA	KP205432	atpA	0.0127459	0.0894214	0.142537	ATPA	ATP synthase	Strong Purifying Selection	Not Significant
MW375123	atpA	MN200381	atpA	0.00789077	0.0554142	0.142396	ATPA	ATP synthase	Strong Purifying Selection	Not Significant
PV424006	atpA	MH979332	atpA	0.00701841	0.0494958	0.141798	ATPA	ATP synthase	Strong Purifying Selection	Not Significant
KP168671	atpB	KP205432	atpB	0.00716103	0.05051	0.141775	ATPB	ATP synthase	Strong Purifying Selection	Not Significant
MN047293	atpA	OR909688	atpA	0.00701736	0.0495191	0.14171	ATPA	ATP synthase	Strong Purifying Selection	Not Significant
OR909688	atpA	OR460024	atpA	0.00701656	0.0495368	0.141643	ATPA	ATP synthase	Strong Purifying Selection	Not Significant
MG925366	atpA	MN200380	atpA	0.00787943	0.0556673	0.141545	ATPA	ATP synthase	Strong Purifying Selection	Not Significant
KP202881	atpB	MW375126	atpB	0.0071428	0.0504888	0.141473	ATPB	ATP synthase	Strong Purifying Selection	Not Significant
MN047293	atpB	MW375123	atpB	0.00714142	0.0505195	0.14136	ATPB	ATP synthase	Strong Purifying Selection	Not Significant
MW683324	atpA	MN200380	atpA	0.00700196	0.0498631	0.140424	ATPA	ATP synthase	Strong Purifying Selection	Not Significant
JX087681	atpB	MW375129	atpB	0.0125367	0.0893776	0.140267	ATPB	ATP synthase	Strong Purifying Selection	Not Significant
OR713737	atpI	MN047293	atpI	0.00444564	0.0317386	0.140071	ATPI	ATP synthase	Strong Purifying Selection	Not Significant
MN047293	atpI	MW375129	atpI	0.00444564	0.0317386	0.140071	ATPI	ATP synthase	Strong Purifying Selection	Not Significant
MN047293	atpI	PP094516	atpI	0.00444564	0.0317386	0.140071	ATPI	ATP synthase	Strong Purifying Selection	Not Significant
MN047293	atpI	OR713738	atpI	0.00444564	0.0317386	0.140071	ATPI	ATP synthase	Strong Purifying Selection	Not Significant
MN200380	atpB	OR460022	atpB	0.0125323	0.0894786	0.140059	ATPB	ATP synthase	Strong Purifying Selection	Not Significant
KJ566305	atpA	OR460025	atpA	0.00613729	0.0438371	0.140002	ATPA	ATP synthase	Strong Purifying Selection	Not Significant
MW375130	atpA	OR460025	atpA	0.00613613	0.043863	0.139893	ATPA	ATP synthase	Strong Purifying Selection	Not Significant
MW375130	atpA	KP168671	atpA	0.00613543	0.0438787	0.139827	ATPA	ATP synthase	Strong Purifying Selection	Not Significant
KJ566305	atpB	KP202881	atpB	0.00624742	0.0446814	0.139821	ATPB	ATP synthase	Strong Purifying Selection	Not Significant
MN047293	atpB	OR909688	atpB	0.00624574	0.044719	0.139666	ATPB	ATP synthase	Strong Purifying Selection	Not Significant
MN047293	atpB	MW375127	atpB	0.00624574	0.044719	0.139666	ATPB	ATP synthase	Strong Purifying Selection	Not Significant
MN047293	atpB	OR713739	atpB	0.0062455	0.0447243	0.139644	ATPB	ATP synthase	Strong Purifying Selection	Not Significant
MN047293	atpB	OR460026	atpB	0.00624526	0.0447296	0.139623	ATPB	ATP synthase	Strong Purifying Selection	Not Significant
MN200380	atpB	OR460024	atpB	0.0116324	0.0833209	0.13961	ATPB	ATP synthase	Strong Purifying Selection	Not Significant
MN047293	atpB	OR713741	atpB	0.00624478	0.0447405	0.139578	ATPB	ATP synthase	Strong Purifying Selection	Not Significant
OR909687	atpB	KP168671	atpB	0.00625638	0.044856	0.139477	ATPB	ATP synthase	Strong Purifying Selection	Not Significant
OR713741	atpB	KP205432	atpB	0.00267191	0.0192033	0.139138	ATPB	ATP synthase	Strong Purifying Selection	Not Significant
MN200380	atpI	KP205432	atpI	0.0107224	0.0771055	0.139062	ATPI	ATP synthase	Strong Purifying Selection	Not Significant
PQ279222	atpB	KP168671	atpB	0.00267615	0.0192679	0.138891	ATPB	ATP synthase	Strong Purifying Selection	Not Significant
PQ279223	atpB	KP168671	atpB	0.00267615	0.0192679	0.138891	ATPB	ATP synthase	Strong Purifying Selection	Not Significant
OR909686	atpB	OR713739	atpB	0.00267028	0.0192396	0.138791	ATPB	ATP synthase	Strong Purifying Selection	Not Significant
JX087681	atpI	OR460024	atpI	0.0125033	0.0902153	0.138594	ATPI	ATP synthase	Strong Purifying Selection	Not Significant
ON969396	atpA	MH979332	atpA	0.00966368	0.0697461	0.138555	ATPA	ATP synthase	Strong Purifying Selection	Not Significant
OR713741	atpI	MN200380	atpI	0.0107093	0.0774203	0.138327	ATPI	ATP synthase	Strong Purifying Selection	Not Significant
MW375125	atpI	MW191791	atpI	0.0107068	0.0774806	0.138187	ATPI	ATP synthase	Strong Purifying Selection	Not Significant
PQ279222	atpA	KP205432	atpA	0.00525705	0.0382244	0.137531	ATPA	ATP synthase	Strong Purifying Selection	Not Significant
OR909688	atpA	KP202881	atpA	0.00526703	0.038312	0.137478	ATPA	ATP synthase	Strong Purifying Selection	Not Significant
OR713737	atpA	PQ279222	atpA	0.00525625	0.0382425	0.137446	ATPA	ATP synthase	Strong Purifying Selection	Not Significant
PQ279222	atpA	PP094516	atpA	0.00525625	0.0382425	0.137446	ATPA	ATP synthase	Strong Purifying Selection	Not Significant
PQ279222	atpA	OR713738	atpA	0.00525625	0.0382425	0.137446	ATPA	ATP synthase	Strong Purifying Selection	Not Significant
OR713737	atpB	MH979332	atpB	0.00535132	0.0389579	0.137362	ATPB	ATP synthase	Strong Purifying Selection	Not Significant
PP094516	atpB	MH979332	atpB	0.00535132	0.0389579	0.137362	ATPB	ATP synthase	Strong Purifying Selection	Not Significant
MH979332	atpB	OR713738	atpB	0.00535132	0.0389579	0.137362	ATPB	ATP synthase	Strong Purifying Selection	Not Significant
MG925366	atpI	JX087681	atpI	0.00891572	0.0649298	0.137313	ATPI	ATP synthase	Strong Purifying Selection	Not Significant
KP202881	atpA	KP205432	atpA	0.00526544	0.0383482	0.137306	ATPA	ATP synthase	Strong Purifying Selection	Not Significant
OR713740	atpA	MW375123	atpA	0.00525227	0.0383332	0.137016	ATPA	ATP synthase	Strong Purifying Selection	Not Significant
PQ279222	atpB	MW375130	atpB	0.00546397	0.0400599	0.136395	ATPB	ATP synthase	Strong Purifying Selection	Not Significant
PQ279223	atpB	MW375130	atpB	0.00546397	0.0400599	0.136395	ATPB	ATP synthase	Strong Purifying Selection	Not Significant
KJ566305	atpI	MW683324	atpI	0.00713061	0.0525403	0.135717	ATPI	ATP synthase	Strong Purifying Selection	Not Significant
KJ566305	atpI	MN200381	atpI	0.00713009	0.0525529	0.135674	ATPI	ATP synthase	Strong Purifying Selection	Not Significant
MW375130	atpB	MW191791	atpB	0.00915642	0.0675227	0.135605	ATPB	ATP synthase	Strong Purifying Selection	Not Significant
MG925366	atpB	OR909686	atpB	0.00803859	0.0592875	0.135587	ATPB	ATP synthase	Strong Purifying Selection	Not Significant
OR909687	atpI	MN200369	atpI	0.00712791	0.0526056	0.135497	ATPI	ATP synthase	Strong Purifying Selection	Not Significant
OR713740	atpB	ON969396	atpB	0.00803643	0.059338	0.135435	ATPB	ATP synthase	Strong Purifying Selection	Not Significant
MW375130	atpI	MN200381	atpI	0.00712625	0.0526457	0.135362	ATPI	ATP synthase	Strong Purifying Selection	Not Significant
MW375125	atpI	MW683324	atpI	0.00712625	0.0526457	0.135362	ATPI	ATP synthase	Strong Purifying Selection	Not Significant
MN047293	atpB	MW191791	atpB	0.00806358	0.0597145	0.135036	ATPB	ATP synthase	Strong Purifying Selection	Not Significant
MN200380	atpB	OR460023	atpB	0.0116324	0.0863659	0.134688	ATPB	ATP synthase	Strong Purifying Selection	Not Significant
MW375130	atpA	MW375127	atpA	0.00437964	0.0326124	0.134294	ATPA	ATP synthase	Strong Purifying Selection	Not Significant
OR909688	atpA	MW191791	atpA	0.0105484	0.0785694	0.134256	ATPA	ATP synthase	Strong Purifying Selection	Not Significant
Seq21	atpA	MH979332	atpA	0.00702054	0.052294	0.134251	ATPA	ATP synthase	Strong Purifying Selection	Not Significant
ON969396	atpI	MN200380	atpI	0.0116202	0.0866021	0.134179	ATPI	ATP synthase	Strong Purifying Selection	Not Significant
MW375129	atpA	OR460025	atpA	0.00437865	0.0326353	0.134169	ATPA	ATP synthase	Strong Purifying Selection	Not Significant
PQ279222	atpA	OR909686	atpA	0.00437815	0.0326468	0.134106	ATPA	ATP synthase	Strong Purifying Selection	Not Significant
PQ279222	atpA	MW375128	atpA	0.00437765	0.0326584	0.134044	ATPA	ATP synthase	Strong Purifying Selection	Not Significant
OR460026	atpB	KP168671	atpB	0.00446523	0.0333481	0.133898	ATPB	ATP synthase	Strong Purifying Selection	Not Significant
MN047293	atpB	PQ279223	atpB	0.00445593	0.0332868	0.133865	ATPB	ATP synthase	Strong Purifying Selection	Not Significant
JX087681	atpB	MW375130	atpB	0.0118828	0.0887839	0.13384	ATPB	ATP synthase	Strong Purifying Selection	Not Significant
MN047293	atpA	KP205432	atpA	0.00701523	0.0524184	0.133832	ATPA	ATP synthase	Strong Purifying Selection	Not Significant
OR713737	atpA	MN047293	atpA	0.00701417	0.0524434	0.133747	ATPA	ATP synthase	Strong Purifying Selection	Not Significant
MN047293	atpA	PP094516	atpA	0.00701417	0.0524434	0.133747	ATPA	ATP synthase	Strong Purifying Selection	Not Significant
MN047293	atpA	OR713738	atpA	0.00701417	0.0524434	0.133747	ATPA	ATP synthase	Strong Purifying Selection	Not Significant
MN047293	atpA	OR460024	atpA	0.00701152	0.0525058	0.133538	ATPA	ATP synthase	Strong Purifying Selection	Not Significant
OR713737	atpA	MN200380	atpA	0.0127439	0.0955227	0.133413	ATPA	ATP synthase	Strong Purifying Selection	Not Significant
PP094516	atpA	MN200380	atpA	0.0127439	0.0955227	0.133413	ATPA	ATP synthase	Strong Purifying Selection	Not Significant
MN200380	atpA	OR713738	atpA	0.0127439	0.0955227	0.133413	ATPA	ATP synthase	Strong Purifying Selection	Not Significant
MW191791	atpB	MH979332	atpB	0.0107692	0.0807647	0.13334	ATPB	ATP synthase	Strong Purifying Selection	Not Significant
MN047293	atpA	MN200380	atpA	0.0105284	0.0790481	0.13319	ATPA	ATP synthase	Strong Purifying Selection	Not Significant
MW375130	atpB	MW375123	atpB	0.00455001	0.034217	0.132975	ATPB	ATP synthase	Strong Purifying Selection	Not Significant
MW375130	atpB	OR460026	atpB	0.00729362	0.0549152	0.132816	ATPB	ATP synthase	Strong Purifying Selection	Not Significant
JX087681	atpB	OR713739	atpB	0.00983522	0.0741581	0.132625	ATPB	ATP synthase	Strong Purifying Selection	Not Significant
MW375129	atpA	MN200380	atpA	0.0118594	0.0894321	0.132608	ATPA	ATP synthase	Strong Purifying Selection	Not Significant
OR713741	atpE	MW191791	atpE	0.00993153	0.0751211	0.132207	ATPE	ATP synthase	Strong Purifying Selection	Not Significant
OR909687	atpE	MN200380	atpE	0.0099259	0.0752597	0.131889	ATPE	ATP synthase	Strong Purifying Selection	Not Significant
MW375126	atpE	ON969396	atpE	0.0099259	0.0752597	0.131889	ATPE	ATP synthase	Strong Purifying Selection	Not Significant
MG925366	atpI	MN200380	atpI	0.00534244	0.0405215	0.131842	ATPI	ATP synthase	Strong Purifying Selection	Not Significant
OR713737	atpI	MN200381	atpI	0.00533957	0.0405924	0.131541	ATPI	ATP synthase	Strong Purifying Selection	Not Significant
MW375129	atpI	MN200381	atpI	0.00533957	0.0405924	0.131541	ATPI	ATP synthase	Strong Purifying Selection	Not Significant
PP094516	atpI	MN200381	atpI	0.00533957	0.0405924	0.131541	ATPI	ATP synthase	Strong Purifying Selection	Not Significant
MN200381	atpI	OR713738	atpI	0.00533957	0.0405924	0.131541	ATPI	ATP synthase	Strong Purifying Selection	Not Significant
KJ566305	atpA	OR460026	atpA	0.00613659	0.0466806	0.131459	ATPA	ATP synthase	Strong Purifying Selection	Not Significant
KJ566305	atpI	Seq21	atpI	0.00533755	0.0406425	0.131329	ATPI	ATP synthase	Strong Purifying Selection	Not Significant
MN047293	atpA	MW375129	atpA	0.0061345	0.0467304	0.131274	ATPA	ATP synthase	Strong Purifying Selection	Not Significant
OR713740	atpE	MN200380	atpE	0.00991465	0.0755385	0.131253	ATPE	ATP synthase	Strong Purifying Selection	Not Significant
MW191791	atpA	OR460025	atpA	0.00877766	0.0668846	0.131236	ATPA	ATP synthase	Strong Purifying Selection	Not Significant
MN047293	atpA	MW375128	atpA	0.0061338	0.0467471	0.131212	ATPA	ATP synthase	Strong Purifying Selection	Not Significant
OR713740	atpB	KP202881	atpB	0.0062455	0.0476101	0.13118	ATPB	ATP synthase	Strong Purifying Selection	Not Significant
PQ279222	atpA	MW191791	atpA	0.00877666	0.0669089	0.131173	ATPA	ATP synthase	Strong Purifying Selection	Not Significant
KJ566305	atpI	KP202881	atpI	0.00533593	0.0406829	0.131159	ATPI	ATP synthase	Strong Purifying Selection	Not Significant
KJ566305	atpI	KP168671	atpI	0.00533593	0.0406829	0.131159	ATPI	ATP synthase	Strong Purifying Selection	Not Significant
KJ566305	atpI	OR460025	atpI	0.00533593	0.0406829	0.131159	ATPI	ATP synthase	Strong Purifying Selection	Not Significant
OR909687	atpB	ON969396	atpB	0.00758741	0.0578761	0.131097	ATPB	ATP synthase	Strong Purifying Selection	Not Significant
MW375130	atpI	Seq21	atpI	0.00533469	0.0407138	0.131029	ATPI	ATP synthase	Strong Purifying Selection	Not Significant
MW375130	atpI	KP202881	atpI	0.00533307	0.0407544	0.130859	ATPI	ATP synthase	Strong Purifying Selection	Not Significant
MW375130	atpI	KP168671	atpI	0.00533307	0.0407544	0.130859	ATPI	ATP synthase	Strong Purifying Selection	Not Significant
MW375130	atpI	OR460025	atpI	0.00533307	0.0407544	0.130859	ATPI	ATP synthase	Strong Purifying Selection	Not Significant
MH979332	atpI	OR713739	atpI	0.00533307	0.0407544	0.130859	ATPI	ATP synthase	Strong Purifying Selection	Not Significant
OR909687	atpI	PV424006	atpI	0.00533268	0.0407641	0.130818	ATPI	ATP synthase	Strong Purifying Selection	Not Significant
KJ566305	atpA	MW191791	atpA	0.0114302	0.0875933	0.130492	ATPA	ATP synthase	Strong Purifying Selection	Not Significant
KJ566305	atpB	KP205432	atpB	0.00178028	0.0136647	0.130283	ATPB	ATP synthase	Strong Purifying Selection	Not Significant
MW375130	atpB	PV424006	atpB	0.00637652	0.0489782	0.130191	ATPB	ATP synthase	Strong Purifying Selection	Not Significant
PQ279222	atpA	KP168671	atpA	0.00174813	0.0134321	0.130145	ATPA	ATP synthase	Strong Purifying Selection	Not Significant
MW375130	atpA	OR909687	atpA	0.00174793	0.0134368	0.130085	ATPA	ATP synthase	Strong Purifying Selection	Not Significant
MW375130	atpA	OR909686	atpA	0.00174793	0.0134368	0.130085	ATPA	ATP synthase	Strong Purifying Selection	Not Significant
PQ279222	atpB	OR460026	atpB	0.00177954	0.0136823	0.130061	ATPB	ATP synthase	Strong Purifying Selection	Not Significant
KP202881	atpA	OR460025	atpA	0.00175111	0.0134702	0.129999	ATPA	ATP synthase	Strong Purifying Selection	Not Significant
MG925366	atpI	MW375130	atpI	0.00802181	0.0617908	0.129822	ATPI	ATP synthase	Strong Purifying Selection	Not Significant
ON969396	atpB	KP205432	atpB	0.00804353	0.0621103	0.129504	ATPB	ATP synthase	Strong Purifying Selection	Not Significant
MN200381	atpA	MH979332	atpA	0.00789705	0.0610336	0.129389	ATPA	ATP synthase	Strong Purifying Selection	Not Significant
OR460024	atpA	MH979332	atpA	0.00789675	0.0610408	0.129368	ATPA	ATP synthase	Strong Purifying Selection	Not Significant
JX087681	atpB	KP205432	atpB	0.0107411	0.0830735	0.129297	ATPB	ATP synthase	Strong Purifying Selection	Not Significant
KJ566305	atpA	OR909687	atpA	0.0035006	0.0271029	0.12916	ATPA	ATP synthase	Strong Purifying Selection	Not Significant
KJ566305	atpA	OR909686	atpA	0.0035006	0.0271029	0.12916	ATPA	ATP synthase	Strong Purifying Selection	Not Significant
MW375128	atpA	OR909687	atpA	0.0035002	0.0271125	0.129099	ATPA	ATP synthase	Strong Purifying Selection	Not Significant
MW375128	atpA	OR909686	atpA	0.0035002	0.0271125	0.129099	ATPA	ATP synthase	Strong Purifying Selection	Not Significant
KP168671	atpB	MH979332	atpB	0.00805386	0.0623862	0.129097	ATPB	ATP synthase	Strong Purifying Selection	Not Significant
OR713740	atpB	KP205432	atpB	0.00356371	0.0276092	0.129077	ATPB	ATP synthase	Strong Purifying Selection	Not Significant
OR713737	atpB	OR909687	atpB	0.00356317	0.0276223	0.128996	ATPB	ATP synthase	Strong Purifying Selection	Not Significant
PP094516	atpB	OR909687	atpB	0.00356317	0.0276223	0.128996	ATPB	ATP synthase	Strong Purifying Selection	Not Significant
OR909687	atpB	OR713738	atpB	0.00356317	0.0276223	0.128996	ATPB	ATP synthase	Strong Purifying Selection	Not Significant
JX087681	atpB	KP168671	atpB	0.0107566	0.0834068	0.128965	ATPB	ATP synthase	Strong Purifying Selection	Not Significant
OR460026	atpA	OR460024	atpA	0.00349875	0.0271473	0.12888	ATPA	ATP synthase	Strong Purifying Selection	Not Significant
MW191791	atpB	KP168671	atpB	0.00808112	0.0627834	0.128714	ATPB	ATP synthase	Strong Purifying Selection	Not Significant
KP202881	atpA	OR460024	atpA	0.00350433	0.0272348	0.128671	ATPA	ATP synthase	Strong Purifying Selection	Not Significant
JX087681	atpA	MN200369	atpA	0.0034969	0.0271921	0.1286	ATPA	ATP synthase	Strong Purifying Selection	Not Significant
MW683324	atpB	MW191791	atpB	0.00357298	0.0278467	0.128309	ATPB	ATP synthase	Strong Purifying Selection	Not Significant
OR909688	atpA	KP168671	atpA	0.00525864	0.040992	0.128285	ATPA	ATP synthase	Strong Purifying Selection	Not Significant
OR460025	atpA	KP205432	atpA	0.00525765	0.0410161	0.128185	ATPA	ATP synthase	Strong Purifying Selection	Not Significant
OR713741	atpA	MH979332	atpA	0.00525724	0.0410262	0.128143	ATPA	ATP synthase	Strong Purifying Selection	Not Significant
KP168671	atpA	KP205432	atpA	0.00525705	0.0410307	0.128125	ATPA	ATP synthase	Strong Purifying Selection	Not Significant
OR713737	atpA	OR460025	atpA	0.00525685	0.0410355	0.128105	ATPA	ATP synthase	Strong Purifying Selection	Not Significant
PP094516	atpA	OR460025	atpA	0.00525685	0.0410355	0.128105	ATPA	ATP synthase	Strong Purifying Selection	Not Significant
OR460025	atpA	OR713738	atpA	0.00525685	0.0410355	0.128105	ATPA	ATP synthase	Strong Purifying Selection	Not Significant
OR909687	atpI	MW191791	atpI	0.0107101	0.0836999	0.127958	ATPI	ATP synthase	Strong Purifying Selection	Not Significant
OR909686	atpB	KP168671	atpB	0.00536044	0.0419474	0.12779	ATPB	ATP synthase	Strong Purifying Selection	Not Significant
KJ566305	atpA	OR713739	atpA	0.00525327	0.0411232	0.127745	ATPA	ATP synthase	Strong Purifying Selection	Not Significant
MW375130	atpA	OR713739	atpA	0.00525228	0.0411475	0.127645	ATPA	ATP synthase	Strong Purifying Selection	Not Significant
MW375129	atpA	MW191791	atpA	0.00966036	0.0756993	0.127615	ATPA	ATP synthase	Strong Purifying Selection	Not Significant
MW375128	atpA	MW191791	atpA	0.00965926	0.075727	0.127554	ATPA	ATP synthase	Strong Purifying Selection	Not Significant
PQ279222	atpA	MN200380	atpA	0.0109741	0.0864333	0.126966	ATPA	ATP synthase	Strong Purifying Selection	Not Significant
KP202881	atpA	MN200380	atpA	0.0109916	0.0867242	0.126742	ATPA	ATP synthase	Strong Purifying Selection	Not Significant
MN047293	atpI	MN200381	atpI	0.00623937	0.0494241	0.126242	ATPI	ATP synthase	Strong Purifying Selection	Not Significant
JX087681	atpA	OR909688	atpA	0.00878033	0.0697378	0.125905	ATPA	ATP synthase	Strong Purifying Selection	Not Significant
JX087681	atpB	OR909687	atpB	0.0116325	0.0924917	0.125768	ATPB	ATP synthase	Strong Purifying Selection	Not Significant
OR713737	atpI	MG925366	atpI	0.00623321	0.0495842	0.12571	ATPI	ATP synthase	Strong Purifying Selection	Not Significant
MG925366	atpI	MW375129	atpI	0.00623321	0.0495842	0.12571	ATPI	ATP synthase	Strong Purifying Selection	Not Significant
MG925366	atpI	PP094516	atpI	0.00623321	0.0495842	0.12571	ATPI	ATP synthase	Strong Purifying Selection	Not Significant
MG925366	atpI	OR713738	atpI	0.00623321	0.0495842	0.12571	ATPI	ATP synthase	Strong Purifying Selection	Not Significant
Seq21	atpI	MW191791	atpI	0.00891987	0.0710112	0.125612	ATPI	ATP synthase	Strong Purifying Selection	Not Significant
MG925366	atpB	MH979332	atpB	0.00893574	0.0711665	0.125561	ATPB	ATP synthase	Strong Purifying Selection	Not Significant
OR909687	atpI	ON969396	atpI	0.00623131	0.0496338	0.125546	ATPI	ATP synthase	Strong Purifying Selection	Not Significant
MN047293	atpA	MW191791	atpA	0.00877367	0.0699065	0.125506	ATPA	ATP synthase	Strong Purifying Selection	Not Significant
MW375128	atpA	MN200380	atpA	0.0114155	0.0909751	0.125479	ATPA	ATP synthase	Strong Purifying Selection	Not Significant
KP202881	atpI	MW191791	atpI	0.00891714	0.0710833	0.125446	ATPI	ATP synthase	Strong Purifying Selection	Not Significant
MW191791	atpI	KP168671	atpI	0.00891714	0.0710833	0.125446	ATPI	ATP synthase	Strong Purifying Selection	Not Significant
MW191791	atpI	OR460025	atpI	0.00891714	0.0710833	0.125446	ATPI	ATP synthase	Strong Purifying Selection	Not Significant
KP202881	atpA	MW191791	atpA	0.00878902	0.0701045	0.12537	ATPA	ATP synthase	Strong Purifying Selection	Not Significant
OR909686	atpI	MW191791	atpI	0.00891507	0.0711383	0.12532	ATPI	ATP synthase	Strong Purifying Selection	Not Significant
KJ566305	atpE	MW375123	atpE	0.00661105	0.0527602	0.125304	ATPE	ATP synthase	Strong Purifying Selection	Not Significant
OR909688	atpI	MN200380	atpI	0.00891377	0.0711728	0.125241	ATPI	ATP synthase	Strong Purifying Selection	Not Significant
MW375128	atpI	MN200380	atpI	0.00891377	0.0711728	0.125241	ATPI	ATP synthase	Strong Purifying Selection	Not Significant
MW375127	atpI	MN200380	atpI	0.00891377	0.0711728	0.125241	ATPI	ATP synthase	Strong Purifying Selection	Not Significant
OR909687	atpB	MW191791	atpB	0.00896319	0.0716921	0.125023	ATPB	ATP synthase	Strong Purifying Selection	Not Significant
MW375123	atpE	OR460026	atpE	0.0066073	0.0528559	0.125006	ATPE	ATP synthase	Strong Purifying Selection	Not Significant
OR713737	atpE	OR460023	atpE	0.00660457	0.052926	0.124789	ATPE	ATP synthase	Strong Purifying Selection	Not Significant
MW375129	atpE	OR460023	atpE	0.00660457	0.052926	0.124789	ATPE	ATP synthase	Strong Purifying Selection	Not Significant
PP094516	atpE	OR460023	atpE	0.00660457	0.052926	0.124789	ATPE	ATP synthase	Strong Purifying Selection	Not Significant
MW375130	atpE	OR460023	atpE	0.00660457	0.052926	0.124789	ATPE	ATP synthase	Strong Purifying Selection	Not Significant
OR909686	atpE	OR460023	atpE	0.00660457	0.052926	0.124789	ATPE	ATP synthase	Strong Purifying Selection	Not Significant
MW375125	atpE	OR460023	atpE	0.00660457	0.052926	0.124789	ATPE	ATP synthase	Strong Purifying Selection	Not Significant
KP205432	atpE	OR460023	atpE	0.00660457	0.052926	0.124789	ATPE	ATP synthase	Strong Purifying Selection	Not Significant
OR713738	atpE	OR460023	atpE	0.00660457	0.052926	0.124789	ATPE	ATP synthase	Strong Purifying Selection	Not Significant
ON969396	atpE	OR460023	atpE	0.00660083	0.0530223	0.124492	ATPE	ATP synthase	Strong Purifying Selection	Not Significant
JX087681	atpB	KJ566305	atpB	0.0107349	0.0862686	0.124436	ATPB	ATP synthase	Strong Purifying Selection	Not Significant
JX087681	atpB	MW375125	atpB	0.0107345	0.0862792	0.124416	ATPB	ATP synthase	Strong Purifying Selection	Not Significant
MW191791	atpA	OR460024	atpA	0.0105396	0.0847363	0.124381	ATPA	ATP synthase	Strong Purifying Selection	Not Significant
MW191791	atpA	OR713739	atpA	0.0105372	0.0847988	0.124261	ATPA	ATP synthase	Strong Purifying Selection	Not Significant
KP202881	atpB	KP205432	atpB	0.00625101	0.0503675	0.124108	ATPB	ATP synthase	Strong Purifying Selection	Not Significant
OR460026	atpE	MH979332	atpE	0.00659518	0.0531687	0.124042	ATPE	ATP synthase	Strong Purifying Selection	Not Significant
OR713737	atpB	KP168671	atpB	0.00626143	0.0505283	0.123919	ATPB	ATP synthase	Strong Purifying Selection	Not Significant
PP094516	atpB	KP168671	atpB	0.00626143	0.0505283	0.123919	ATPB	ATP synthase	Strong Purifying Selection	Not Significant
KP168671	atpB	OR713738	atpB	0.00626143	0.0505283	0.123919	ATPB	ATP synthase	Strong Purifying Selection	Not Significant
MW191791	atpI	MN200369	atpI	0.00355765	0.0287121	0.123908	ATPI	ATP synthase	Strong Purifying Selection	Not Significant
OR909688	atpA	Seq21	atpA	0.00438096	0.0353619	0.123889	ATPA	ATP synthase	Strong Purifying Selection	Not Significant
KJ566305	atpA	MW375127	atpA	0.00438046	0.0353744	0.123831	ATPA	ATP synthase	Strong Purifying Selection	Not Significant
PQ279223	atpA	OR909688	atpA	0.0043803	0.0353785	0.123812	ATPA	ATP synthase	Strong Purifying Selection	Not Significant
OR909688	atpA	OR460022	atpA	0.00438014	0.0353827	0.123793	ATPA	ATP synthase	Strong Purifying Selection	Not Significant
MG925366	atpA	OR909688	atpA	0.00613426	0.0495782	0.123729	ATPA	ATP synthase	Strong Purifying Selection	Not Significant
MN047293	atpB	MW375128	atpB	0.00624574	0.0505011	0.123675	ATPB	ATP synthase	Strong Purifying Selection	Not Significant
MW375128	atpA	OR460024	atpA	0.0061331	0.0496076	0.123632	ATPA	ATP synthase	Strong Purifying Selection	Not Significant
OR909686	atpA	OR460025	atpA	0.00437865	0.0354201	0.12362	ATPA	ATP synthase	Strong Purifying Selection	Not Significant
MW375128	atpA	OR460025	atpA	0.00437815	0.0354327	0.123563	ATPA	ATP synthase	Strong Purifying Selection	Not Significant
OR909688	atpB	KP168671	atpB	0.00446557	0.0361866	0.123404	ATPB	ATP synthase	Strong Purifying Selection	Not Significant
MW375127	atpB	KP168671	atpB	0.00446557	0.0361866	0.123404	ATPB	ATP synthase	Strong Purifying Selection	Not Significant
KP168671	atpB	OR713739	atpB	0.0044654	0.0361909	0.123385	ATPB	ATP synthase	Strong Purifying Selection	Not Significant
MW375129	atpA	KP202881	atpA	0.00438513	0.0355472	0.123361	ATPA	ATP synthase	Strong Purifying Selection	Not Significant
OR713737	atpH	MN200380	atpH	0.00570094	0.0462233	0.123335	ATPH	ATP synthase	Strong Purifying Selection	Not Significant
PQ279222	atpH	MW191791	atpH	0.00570094	0.0462233	0.123335	ATPH	ATP synthase	Strong Purifying Selection	Not Significant
PQ279222	atpH	MN200369	atpH	0.00570094	0.0462233	0.123335	ATPH	ATP synthase	Strong Purifying Selection	Not Significant
PQ279222	atpH	MN200380	atpH	0.00570094	0.0462233	0.123335	ATPH	ATP synthase	Strong Purifying Selection	Not Significant
OR713740	atpH	MN200380	atpH	0.00570094	0.0462233	0.123335	ATPH	ATP synthase	Strong Purifying Selection	Not Significant
OR713741	atpH	MN200380	atpH	0.00570094	0.0462233	0.123335	ATPH	ATP synthase	Strong Purifying Selection	Not Significant
OR909688	atpH	MN200380	atpH	0.00570094	0.0462233	0.123335	ATPH	ATP synthase	Strong Purifying Selection	Not Significant
MW375129	atpH	MN200380	atpH	0.00570094	0.0462233	0.123335	ATPH	ATP synthase	Strong Purifying Selection	Not Significant
PP094516	atpH	MN200380	atpH	0.00570094	0.0462233	0.123335	ATPH	ATP synthase	Strong Purifying Selection	Not Significant
KJ566305	atpH	MN200380	atpH	0.00570094	0.0462233	0.123335	ATPH	ATP synthase	Strong Purifying Selection	Not Significant
OR909686	atpH	MW191791	atpH	0.00570094	0.0462233	0.123335	ATPH	ATP synthase	Strong Purifying Selection	Not Significant
OR909686	atpH	MN200369	atpH	0.00570094	0.0462233	0.123335	ATPH	ATP synthase	Strong Purifying Selection	Not Significant
MW375125	atpH	MN200380	atpH	0.00570094	0.0462233	0.123335	ATPH	ATP synthase	Strong Purifying Selection	Not Significant
MW375127	atpH	MN200380	atpH	0.00570094	0.0462233	0.123335	ATPH	ATP synthase	Strong Purifying Selection	Not Significant
MW191791	atpH	OR460026	atpH	0.00570094	0.0462233	0.123335	ATPH	ATP synthase	Strong Purifying Selection	Not Significant
MW191791	atpH	OR460024	atpH	0.00570094	0.0462233	0.123335	ATPH	ATP synthase	Strong Purifying Selection	Not Significant
MW191791	atpH	OR460023	atpH	0.00570094	0.0462233	0.123335	ATPH	ATP synthase	Strong Purifying Selection	Not Significant
MW191791	atpH	OR460022	atpH	0.00570094	0.0462233	0.123335	ATPH	ATP synthase	Strong Purifying Selection	Not Significant
OR460026	atpH	MN200369	atpH	0.00570094	0.0462233	0.123335	ATPH	ATP synthase	Strong Purifying Selection	Not Significant
OR460026	atpH	MN200380	atpH	0.00570094	0.0462233	0.123335	ATPH	ATP synthase	Strong Purifying Selection	Not Significant
MN200369	atpH	OR460024	atpH	0.00570094	0.0462233	0.123335	ATPH	ATP synthase	Strong Purifying Selection	Not Significant
MN200369	atpH	OR460023	atpH	0.00570094	0.0462233	0.123335	ATPH	ATP synthase	Strong Purifying Selection	Not Significant
MN200369	atpH	OR460022	atpH	0.00570094	0.0462233	0.123335	ATPH	ATP synthase	Strong Purifying Selection	Not Significant
ON969396	atpH	MN200380	atpH	0.00570094	0.0462233	0.123335	ATPH	ATP synthase	Strong Purifying Selection	Not Significant
MN200380	atpH	OR460024	atpH	0.00570094	0.0462233	0.123335	ATPH	ATP synthase	Strong Purifying Selection	Not Significant
MN200380	atpH	KP205432	atpH	0.00570094	0.0462233	0.123335	ATPH	ATP synthase	Strong Purifying Selection	Not Significant
MN200380	atpH	MH979332	atpH	0.00570094	0.0462233	0.123335	ATPH	ATP synthase	Strong Purifying Selection	Not Significant
MN200380	atpH	OR713738	atpH	0.00570094	0.0462233	0.123335	ATPH	ATP synthase	Strong Purifying Selection	Not Significant
MN200380	atpH	OR460023	atpH	0.00570094	0.0462233	0.123335	ATPH	ATP synthase	Strong Purifying Selection	Not Significant
MN200380	atpH	OR460022	atpH	0.00570094	0.0462233	0.123335	ATPH	ATP synthase	Strong Purifying Selection	Not Significant
OR713741	atpB	KP168671	atpB	0.00446488	0.036204	0.123326	ATPB	ATP synthase	Strong Purifying Selection	Not Significant
MN047293	atpB	Seq21	atpB	0.00445576	0.0361328	0.123316	ATPB	ATP synthase	Strong Purifying Selection	Not Significant
MG925366	atpB	MW375129	atpB	0.00803829	0.0651941	0.123298	ATPB	ATP synthase	Strong Purifying Selection	Not Significant
OR909686	atpI	Seq21	atpI	0.00355332	0.0288255	0.12327	ATPI	ATP synthase	Strong Purifying Selection	Not Significant
OR713737	atpI	Seq21	atpI	0.00355306	0.0288323	0.123232	ATPI	ATP synthase	Strong Purifying Selection	Not Significant
PQ279223	atpI	OR909687	atpI	0.00355306	0.0288323	0.123232	ATPI	ATP synthase	Strong Purifying Selection	Not Significant
MW375129	atpI	Seq21	atpI	0.00355306	0.0288323	0.123232	ATPI	ATP synthase	Strong Purifying Selection	Not Significant
PP094516	atpI	Seq21	atpI	0.00355306	0.0288323	0.123232	ATPI	ATP synthase	Strong Purifying Selection	Not Significant
OR909687	atpI	OR460023	atpI	0.00355306	0.0288323	0.123232	ATPI	ATP synthase	Strong Purifying Selection	Not Significant
OR909687	atpI	OR460022	atpI	0.00355306	0.0288323	0.123232	ATPI	ATP synthase	Strong Purifying Selection	Not Significant
Seq21	atpI	OR713738	atpI	0.00355306	0.0288323	0.123232	ATPI	ATP synthase	Strong Purifying Selection	Not Significant
OR909686	atpI	KP202881	atpI	0.00355224	0.028854	0.123111	ATPI	ATP synthase	Strong Purifying Selection	Not Significant
OR909686	atpI	KP168671	atpI	0.00355224	0.028854	0.123111	ATPI	ATP synthase	Strong Purifying Selection	Not Significant
OR909686	atpI	OR460025	atpI	0.00355224	0.028854	0.123111	ATPI	ATP synthase	Strong Purifying Selection	Not Significant
OR713737	atpI	KP202881	atpI	0.00355198	0.0288608	0.123073	ATPI	ATP synthase	Strong Purifying Selection	Not Significant
OR713737	atpI	KP168671	atpI	0.00355198	0.0288608	0.123073	ATPI	ATP synthase	Strong Purifying Selection	Not Significant
OR713737	atpI	OR460025	atpI	0.00355198	0.0288608	0.123073	ATPI	ATP synthase	Strong Purifying Selection	Not Significant
PQ279222	atpI	MW375125	atpI	0.00355198	0.0288608	0.123073	ATPI	ATP synthase	Strong Purifying Selection	Not Significant
MW375129	atpI	KP202881	atpI	0.00355198	0.0288608	0.123073	ATPI	ATP synthase	Strong Purifying Selection	Not Significant
MW375129	atpI	KP168671	atpI	0.00355198	0.0288608	0.123073	ATPI	ATP synthase	Strong Purifying Selection	Not Significant
MW375129	atpI	OR460025	atpI	0.00355198	0.0288608	0.123073	ATPI	ATP synthase	Strong Purifying Selection	Not Significant
PP094516	atpI	KP202881	atpI	0.00355198	0.0288608	0.123073	ATPI	ATP synthase	Strong Purifying Selection	Not Significant
PP094516	atpI	KP168671	atpI	0.00355198	0.0288608	0.123073	ATPI	ATP synthase	Strong Purifying Selection	Not Significant
PP094516	atpI	OR460025	atpI	0.00355198	0.0288608	0.123073	ATPI	ATP synthase	Strong Purifying Selection	Not Significant
MW375125	atpI	OR460026	atpI	0.00355198	0.0288608	0.123073	ATPI	ATP synthase	Strong Purifying Selection	Not Significant
KP202881	atpI	OR713738	atpI	0.00355198	0.0288608	0.123073	ATPI	ATP synthase	Strong Purifying Selection	Not Significant
KP168671	atpI	OR713738	atpI	0.00355198	0.0288608	0.123073	ATPI	ATP synthase	Strong Purifying Selection	Not Significant
OR460025	atpI	OR713738	atpI	0.00355198	0.0288608	0.123073	ATPI	ATP synthase	Strong Purifying Selection	Not Significant
MW191791	atpH	OR713739	atpH	0.00569541	0.0463449	0.122892	ATPH	ATP synthase	Strong Purifying Selection	Not Significant
MN200369	atpH	OR713739	atpH	0.00569541	0.0463449	0.122892	ATPH	ATP synthase	Strong Purifying Selection	Not Significant
OR909686	atpA	MW191791	atpA	0.00966036	0.0786552	0.122819	ATPA	ATP synthase	Strong Purifying Selection	Not Significant
MW375128	atpI	MW375130	atpI	0.00355008	0.0289112	0.122793	ATPI	ATP synthase	Strong Purifying Selection	Not Significant
MN200380	atpA	OR460025	atpA	0.0109753	0.0894098	0.122753	ATPA	ATP synthase	Strong Purifying Selection	Not Significant
KP168671	atpA	MN200380	atpA	0.0109741	0.0894429	0.122693	ATPA	ATP synthase	Strong Purifying Selection	Not Significant
JX087681	atpB	OR909688	atpB	0.00983559	0.0801685	0.122687	ATPB	ATP synthase	Strong Purifying Selection	Not Significant
JX087681	atpB	MW375127	atpB	0.00983559	0.0801685	0.122687	ATPB	ATP synthase	Strong Purifying Selection	Not Significant
MN200380	atpA	OR713739	atpA	0.0109666	0.0896415	0.122338	ATPA	ATP synthase	Strong Purifying Selection	Not Significant
OR713737	atpH	OR909687	atpH	0.00568839	0.0465008	0.122329	ATPH	ATP synthase	Strong Purifying Selection	Not Significant
PQ279222	atpH	OR909687	atpH	0.00568839	0.0465008	0.122329	ATPH	ATP synthase	Strong Purifying Selection	Not Significant
OR713740	atpH	OR909687	atpH	0.00568839	0.0465008	0.122329	ATPH	ATP synthase	Strong Purifying Selection	Not Significant
OR713741	atpH	OR909687	atpH	0.00568839	0.0465008	0.122329	ATPH	ATP synthase	Strong Purifying Selection	Not Significant
OR909688	atpH	OR909687	atpH	0.00568839	0.0465008	0.122329	ATPH	ATP synthase	Strong Purifying Selection	Not Significant
MW375129	atpH	OR909687	atpH	0.00568839	0.0465008	0.122329	ATPH	ATP synthase	Strong Purifying Selection	Not Significant
PP094516	atpH	OR909687	atpH	0.00568839	0.0465008	0.122329	ATPH	ATP synthase	Strong Purifying Selection	Not Significant
KJ566305	atpH	OR909687	atpH	0.00568839	0.0465008	0.122329	ATPH	ATP synthase	Strong Purifying Selection	Not Significant
OR909687	atpH	MW375125	atpH	0.00568839	0.0465008	0.122329	ATPH	ATP synthase	Strong Purifying Selection	Not Significant
OR909687	atpH	MW375127	atpH	0.00568839	0.0465008	0.122329	ATPH	ATP synthase	Strong Purifying Selection	Not Significant
OR909687	atpH	OR460026	atpH	0.00568839	0.0465008	0.122329	ATPH	ATP synthase	Strong Purifying Selection	Not Significant
OR909687	atpH	ON969396	atpH	0.00568839	0.0465008	0.122329	ATPH	ATP synthase	Strong Purifying Selection	Not Significant
OR909687	atpH	OR460024	atpH	0.00568839	0.0465008	0.122329	ATPH	ATP synthase	Strong Purifying Selection	Not Significant
OR909687	atpH	KP205432	atpH	0.00568839	0.0465008	0.122329	ATPH	ATP synthase	Strong Purifying Selection	Not Significant
OR909687	atpH	MH979332	atpH	0.00568839	0.0465008	0.122329	ATPH	ATP synthase	Strong Purifying Selection	Not Significant
OR909687	atpH	OR713738	atpH	0.00568839	0.0465008	0.122329	ATPH	ATP synthase	Strong Purifying Selection	Not Significant
OR909687	atpH	OR460023	atpH	0.00568839	0.0465008	0.122329	ATPH	ATP synthase	Strong Purifying Selection	Not Significant
OR909687	atpH	OR460022	atpH	0.00568839	0.0465008	0.122329	ATPH	ATP synthase	Strong Purifying Selection	Not Significant
MN047293	atpI	MG925366	atpI	0.00713497	0.0584944	0.121977	ATPI	ATP synthase	Strong Purifying Selection	Not Significant
MW375129	atpA	MW375127	atpA	0.00262521	0.0215707	0.121702	ATPA	ATP synthase	Strong Purifying Selection	Not Significant
KJ566305	atpI	MN200369	atpI	0.00713009	0.0586261	0.12162	ATPI	ATP synthase	Strong Purifying Selection	Not Significant
MN200380	atpB	OR460025	atpB	0.0116297	0.0956468	0.12159	ATPB	ATP synthase	Strong Purifying Selection	Not Significant
MN200380	atpI	OR713739	atpI	0.0125101	0.102919	0.121553	ATPI	ATP synthase	Strong Purifying Selection	Not Significant
OR909687	atpI	MW683324	atpI	0.00712843	0.058671	0.121498	ATPI	ATP synthase	Strong Purifying Selection	Not Significant
OR713737	atpB	MW375125	atpB	0.0026716	0.0219951	0.121464	ATPB	ATP synthase	Strong Purifying Selection	Not Significant
PP094516	atpB	MW375125	atpB	0.0026716	0.0219951	0.121464	ATPB	ATP synthase	Strong Purifying Selection	Not Significant
MW375125	atpB	OR713738	atpB	0.0026716	0.0219951	0.121464	ATPB	ATP synthase	Strong Purifying Selection	Not Significant
MW375130	atpI	MN200369	atpI	0.00712625	0.05873	0.121339	ATPI	ATP synthase	Strong Purifying Selection	Not Significant
KJ566305	atpB	OR713739	atpB	0.00267069	0.0220184	0.121293	ATPB	ATP synthase	Strong Purifying Selection	Not Significant
OR460026	atpB	OR460022	atpB	0.00267038	0.0220261	0.121237	ATPB	ATP synthase	Strong Purifying Selection	Not Significant
OR909688	atpB	OR909686	atpB	0.00267038	0.0220263	0.121236	ATPB	ATP synthase	Strong Purifying Selection	Not Significant
MW375128	atpB	OR909686	atpB	0.00267038	0.0220263	0.121236	ATPB	ATP synthase	Strong Purifying Selection	Not Significant
OR909686	atpB	MW375127	atpB	0.00267038	0.0220263	0.121236	ATPB	ATP synthase	Strong Purifying Selection	Not Significant
PV424006	atpB	OR460026	atpB	0.00267008	0.022034	0.12118	ATPB	ATP synthase	Strong Purifying Selection	Not Significant
MW375125	atpB	MW375126	atpB	0.00266987	0.0220392	0.121142	ATPB	ATP synthase	Strong Purifying Selection	Not Significant
JX087681	atpH	MW191791	atpH	0.0056734	0.0468379	0.121128	ATPH	ATP synthase	Strong Purifying Selection	Not Significant
JX087681	atpH	MN200369	atpH	0.0056734	0.0468379	0.121128	ATPH	ATP synthase	Strong Purifying Selection	Not Significant
MW375126	atpI	OR460024	atpI	0.00711921	0.0589222	0.120824	ATPI	ATP synthase	Strong Purifying Selection	Not Significant
MW191791	atpA	KP168671	atpA	0.00877666	0.0727637	0.120619	ATPA	ATP synthase	Strong Purifying Selection	Not Significant
MG925366	atpB	MW375126	atpB	0.00893678	0.0741312	0.120553	ATPB	ATP synthase	Strong Purifying Selection	Not Significant
PQ279222	atpA	JX087681	atpA	0.00701337	0.0582042	0.120496	ATPA	ATP synthase	Strong Purifying Selection	Not Significant
ON969396	atpB	MH979332	atpB	0.00893471	0.074186	0.120437	ATPB	ATP synthase	Strong Purifying Selection	Not Significant
MW191791	atpA	KP205432	atpA	0.0105452	0.0875828	0.120402	ATPA	ATP synthase	Strong Purifying Selection	Not Significant
OR909687	atpA	MN200380	atpA	0.0118594	0.0985331	0.12036	ATPA	ATP synthase	Strong Purifying Selection	Not Significant
OR909686	atpA	MN200380	atpA	0.0118594	0.0985331	0.12036	ATPA	ATP synthase	Strong Purifying Selection	Not Significant
OR713737	atpA	MW191791	atpA	0.0105436	0.0876256	0.120325	ATPA	ATP synthase	Strong Purifying Selection	Not Significant
PP094516	atpA	MW191791	atpA	0.0105436	0.0876256	0.120325	ATPA	ATP synthase	Strong Purifying Selection	Not Significant
MW191791	atpA	OR713738	atpA	0.0105436	0.0876256	0.120325	ATPA	ATP synthase	Strong Purifying Selection	Not Significant
OR909688	atpB	MW191791	atpB	0.00716526	0.0596633	0.120095	ATPB	ATP synthase	Strong Purifying Selection	Not Significant
MW375127	atpB	MW191791	atpB	0.00716526	0.0596633	0.120095	ATPB	ATP synthase	Strong Purifying Selection	Not Significant
MW191791	atpB	OR713739	atpB	0.00716499	0.0596705	0.120076	ATPB	ATP synthase	Strong Purifying Selection	Not Significant
OR909688	atpA	OR460026	atpA	0.00525864	0.0438061	0.120044	ATPA	ATP synthase	Strong Purifying Selection	Not Significant
OR713740	atpB	JX087681	atpB	0.0107316	0.089411	0.120026	ATPB	ATP synthase	Strong Purifying Selection	Not Significant
PQ279223	atpA	KJ566305	atpA	0.00525765	0.043832	0.11995	ATPA	ATP synthase	Strong Purifying Selection	Not Significant
KJ566305	atpA	OR460022	atpA	0.00525745	0.0438371	0.119932	ATPA	ATP synthase	Strong Purifying Selection	Not Significant
OR460026	atpA	KP205432	atpA	0.00525705	0.0438476	0.119894	ATPA	ATP synthase	Strong Purifying Selection	Not Significant
PQ279223	atpA	MW375130	atpA	0.00525666	0.0438579	0.119857	ATPA	ATP synthase	Strong Purifying Selection	Not Significant
MW375130	atpA	OR460022	atpA	0.00525646	0.043863	0.119838	ATPA	ATP synthase	Strong Purifying Selection	Not Significant
OR713737	atpA	OR460026	atpA	0.00525625	0.0438684	0.119819	ATPA	ATP synthase	Strong Purifying Selection	Not Significant
PP094516	atpA	OR460026	atpA	0.00525625	0.0438684	0.119819	ATPA	ATP synthase	Strong Purifying Selection	Not Significant
OR460026	atpA	OR713738	atpA	0.00525625	0.0438684	0.119819	ATPA	ATP synthase	Strong Purifying Selection	Not Significant
MW375130	atpA	MW375126	atpA	0.00525466	0.04391	0.119669	ATPA	ATP synthase	Strong Purifying Selection	Not Significant
MG925366	atpB	MW375130	atpB	0.00729304	0.0609523	0.119652	ATPB	ATP synthase	Strong Purifying Selection	Not Significant
MW375125	atpB	KP168671	atpB	0.00536106	0.0448129	0.119632	ATPB	ATP synthase	Strong Purifying Selection	Not Significant
OR713737	atpA	KP202881	atpA	0.00526464	0.0440111	0.119621	ATPA	ATP synthase	Strong Purifying Selection	Not Significant
PP094516	atpA	KP202881	atpA	0.00526464	0.0440111	0.119621	ATPA	ATP synthase	Strong Purifying Selection	Not Significant
KP202881	atpA	OR713738	atpA	0.00526464	0.0440111	0.119621	ATPA	ATP synthase	Strong Purifying Selection	Not Significant
OR909687	atpB	KP202881	atpB	0.00534989	0.0447296	0.119605	ATPB	ATP synthase	Strong Purifying Selection	Not Significant
MN047293	atpB	OR460022	atpB	0.00534928	0.0447458	0.119548	ATPB	ATP synthase	Strong Purifying Selection	Not Significant
KJ566305	atpI	MW191791	atpI	0.0107134	0.089959	0.119092	ATPI	ATP synthase	Strong Purifying Selection	Not Significant
MW375130	atpB	Seq21	atpB	0.00546376	0.045967	0.118863	ATPB	ATP synthase	Strong Purifying Selection	Not Significant
MW375130	atpI	MW191791	atpI	0.0107076	0.0901223	0.118812	ATPI	ATP synthase	Strong Purifying Selection	Not Significant
JX087681	atpA	KJ566305	atpA	0.00966074	0.0816124	0.118374	ATPA	ATP synthase	Strong Purifying Selection	Not Significant
MN047293	atpI	Seq21	atpI	0.00444835	0.0375817	0.118365	ATPI	ATP synthase	Strong Purifying Selection	Not Significant
JX087681	atpB	KP202881	atpB	0.00983673	0.0831655	0.118279	ATPB	ATP synthase	Strong Purifying Selection	Not Significant
JX087681	atpB	MW375128	atpB	0.00983559	0.0831964	0.118221	ATPB	ATP synthase	Strong Purifying Selection	Not Significant
MN047293	atpI	KP202881	atpI	0.004447	0.037619	0.118212	ATPI	ATP synthase	Strong Purifying Selection	Not Significant
MN047293	atpI	KP168671	atpI	0.004447	0.037619	0.118212	ATPI	ATP synthase	Strong Purifying Selection	Not Significant
MN047293	atpI	OR460025	atpI	0.004447	0.037619	0.118212	ATPI	ATP synthase	Strong Purifying Selection	Not Significant
OR713741	atpB	JX087681	atpB	0.00983408	0.0832374	0.118145	ATPB	ATP synthase	Strong Purifying Selection	Not Significant
MN047293	atpI	MH979332	atpI	0.00444564	0.0376563	0.118058	ATPI	ATP synthase	Strong Purifying Selection	Not Significant
JX087681	atpA	MW375129	atpA	0.00789496	0.0668926	0.118025	ATPA	ATP synthase	Strong Purifying Selection	Not Significant
PQ279222	atpH	JX087681	atpH	0.0113981	0.0966035	0.117988	ATPH	ATP synthase	Strong Purifying Selection	Not Significant
JX087681	atpH	OR909686	atpH	0.0113981	0.0966035	0.117988	ATPH	ATP synthase	Strong Purifying Selection	Not Significant
JX087681	atpH	OR460026	atpH	0.0113981	0.0966035	0.117988	ATPH	ATP synthase	Strong Purifying Selection	Not Significant
JX087681	atpH	OR460024	atpH	0.0113981	0.0966035	0.117988	ATPH	ATP synthase	Strong Purifying Selection	Not Significant
JX087681	atpH	OR460023	atpH	0.0113981	0.0966035	0.117988	ATPH	ATP synthase	Strong Purifying Selection	Not Significant
JX087681	atpH	OR460022	atpH	0.0113981	0.0966035	0.117988	ATPH	ATP synthase	Strong Purifying Selection	Not Significant
JX087681	atpA	MW375128	atpA	0.00789406	0.0669169	0.117968	ATPA	ATP synthase	Strong Purifying Selection	Not Significant
PQ279223	atpB	JX087681	atpB	0.00803768	0.0681777	0.117893	ATPB	ATP synthase	Strong Purifying Selection	Not Significant
JX087681	atpH	OR713739	atpH	0.0113871	0.0968693	0.117551	ATPH	ATP synthase	Strong Purifying Selection	Not Significant
KJ566305	atpB	MW191791	atpB	0.00806482	0.0686131	0.11754	ATPB	ATP synthase	Strong Purifying Selection	Not Significant
MW375125	atpB	MW191791	atpB	0.00806451	0.0686214	0.117522	ATPB	ATP synthase	Strong Purifying Selection	Not Significant
KJ566305	atpA	MW375125	atpA	0.00350113	0.0298539	0.117276	ATPA	ATP synthase	Strong Purifying Selection	Not Significant
MW375128	atpA	MW375125	atpA	0.00350073	0.0298644	0.117221	ATPA	ATP synthase	Strong Purifying Selection	Not Significant
MW375130	atpA	OR460026	atpA	0.00613543	0.0523996	0.117089	ATPA	ATP synthase	Strong Purifying Selection	Not Significant
MW375127	atpB	MW375126	atpB	0.00356249	0.0304594	0.116959	ATPB	ATP synthase	Strong Purifying Selection	Not Significant
KP168671	atpA	OR460024	atpA	0.00349875	0.0299169	0.116949	ATPA	ATP synthase	Strong Purifying Selection	Not Significant
OR909686	atpB	OR460026	atpB	0.00624526	0.0534217	0.116905	ATPB	ATP synthase	Strong Purifying Selection	Not Significant
PV424006	atpB	KP168671	atpB	0.00356923	0.0305336	0.116895	ATPB	ATP synthase	Strong Purifying Selection	Not Significant
MN047293	atpB	MG925366	atpB	0.00624478	0.0534348	0.116867	ATPB	ATP synthase	Strong Purifying Selection	Not Significant
MW375129	atpA	OR713739	atpA	0.00349809	0.0299346	0.116858	ATPA	ATP synthase	Strong Purifying Selection	Not Significant
JX087681	atpB	MN200381	atpB	0.00624454	0.0534412	0.116849	ATPB	ATP synthase	Strong Purifying Selection	Not Significant
OR713741	atpB	MH979332	atpB	0.00356153	0.0304848	0.11683	ATPB	ATP synthase	Strong Purifying Selection	Not Significant
MW375125	atpA	MN200380	atpA	0.0118612	0.101541	0.116812	ATPA	ATP synthase	Strong Purifying Selection	Not Significant
OR909686	atpB	ON969396	atpB	0.00624406	0.0534543	0.116811	ATPB	ATP synthase	Strong Purifying Selection	Not Significant
OR909686	atpB	MN200369	atpB	0.00624382	0.0534606	0.116793	ATPB	ATP synthase	Strong Purifying Selection	Not Significant
JX087681	atpB	MW683324	atpB	0.00624216	0.0535056	0.116664	ATPB	ATP synthase	Strong Purifying Selection	Not Significant
MW375130	atpA	MN200380	atpA	0.0118572	0.101654	0.116642	ATPA	ATP synthase	Strong Purifying Selection	Not Significant
MW375128	atpB	MW375130	atpB	0.00363822	0.0312936	0.116261	ATPB	ATP synthase	Strong Purifying Selection	Not Significant
JX087681	atpB	MW375123	atpB	0.0107349	0.0923886	0.116193	ATPB	ATP synthase	Strong Purifying Selection	Not Significant
MW375130	atpB	OR460022	atpB	0.00637728	0.0549358	0.116086	ATPB	ATP synthase	Strong Purifying Selection	Not Significant
JX087681	atpA	OR460024	atpA	0.00877301	0.0758091	0.115725	ATPA	ATP synthase	Strong Purifying Selection	Not Significant
JX087681	atpA	OR713739	atpA	0.00877101	0.0758646	0.115614	ATPA	ATP synthase	Strong Purifying Selection	Not Significant
MN200380	atpI	OR460024	atpI	0.00891922	0.0772626	0.11544	ATPI	ATP synthase	Strong Purifying Selection	Not Significant
MW375127	atpA	MN200380	atpA	0.0109799	0.0953345	0.115172	ATPA	ATP synthase	Strong Purifying Selection	Not Significant
OR713737	atpI	MW191791	atpI	0.00891442	0.0774015	0.115171	ATPI	ATP synthase	Strong Purifying Selection	Not Significant
MW375129	atpI	MW191791	atpI	0.00891442	0.0774015	0.115171	ATPI	ATP synthase	Strong Purifying Selection	Not Significant
PP094516	atpI	MW191791	atpI	0.00891442	0.0774015	0.115171	ATPI	ATP synthase	Strong Purifying Selection	Not Significant
PV424006	atpI	MW191791	atpI	0.00891442	0.0774015	0.115171	ATPI	ATP synthase	Strong Purifying Selection	Not Significant
MW191791	atpI	OR713738	atpI	0.00891442	0.0774015	0.115171	ATPI	ATP synthase	Strong Purifying Selection	Not Significant
MW375123	atpI	MN200380	atpI	0.00891377	0.0774203	0.115135	ATPI	ATP synthase	Strong Purifying Selection	Not Significant
OR713737	atpB	ON969396	atpB	0.00714471	0.062133	0.114991	ATPB	ATP synthase	Strong Purifying Selection	Not Significant
PP094516	atpB	ON969396	atpB	0.00714471	0.062133	0.114991	ATPB	ATP synthase	Strong Purifying Selection	Not Significant
ON969396	atpB	OR713738	atpB	0.00714471	0.062133	0.114991	ATPB	ATP synthase	Strong Purifying Selection	Not Significant
Seq21	atpI	MN200381	atpI	0.00534283	0.0464822	0.114944	ATPI	ATP synthase	Strong Purifying Selection	Not Significant
JX087681	atpA	OR460025	atpA	0.00701417	0.0610697	0.114855	ATPA	ATP synthase	Strong Purifying Selection	Not Significant
KP202881	atpB	MH979332	atpB	0.00714198	0.0622083	0.114807	ATPB	ATP synthase	Strong Purifying Selection	Not Significant
KP202881	atpI	MN200381	atpI	0.0053412	0.0465285	0.114794	ATPI	ATP synthase	Strong Purifying Selection	Not Significant
KP168671	atpI	MN200381	atpI	0.0053412	0.0465285	0.114794	ATPI	ATP synthase	Strong Purifying Selection	Not Significant
OR460025	atpI	MN200381	atpI	0.0053412	0.0465285	0.114794	ATPI	ATP synthase	Strong Purifying Selection	Not Significant
OR909688	atpA	OR460023	atpA	0.0043803	0.0381704	0.114757	ATPA	ATP synthase	Strong Purifying Selection	Not Significant
MG925366	atpA	KJ566305	atpA	0.00701231	0.0611211	0.114728	ATPA	ATP synthase	Strong Purifying Selection	Not Significant
MW375129	atpB	MW683324	atpB	0.00713979	0.0622688	0.114661	ATPB	ATP synthase	Strong Purifying Selection	Not Significant
OR713737	atpI	MN200369	atpI	0.00533957	0.046575	0.114645	ATPI	ATP synthase	Strong Purifying Selection	Not Significant
MW375129	atpI	MN200369	atpI	0.00533957	0.046575	0.114645	ATPI	ATP synthase	Strong Purifying Selection	Not Significant
PP094516	atpI	MN200369	atpI	0.00533957	0.046575	0.114645	ATPI	ATP synthase	Strong Purifying Selection	Not Significant
MN200369	atpI	OR713738	atpI	0.00533957	0.046575	0.114645	ATPI	ATP synthase	Strong Purifying Selection	Not Significant
MN200381	atpI	MH979332	atpI	0.00533957	0.046575	0.114645	ATPI	ATP synthase	Strong Purifying Selection	Not Significant
MN047293	atpA	JX087681	atpA	0.00701098	0.0611578	0.114638	ATPA	ATP synthase	Strong Purifying Selection	Not Significant
PQ279222	atpA	OR909687	atpA	0.00437815	0.0382289	0.114525	ATPA	ATP synthase	Strong Purifying Selection	Not Significant
MW375129	atpA	KP168671	atpA	0.00437815	0.0382289	0.114525	ATPA	ATP synthase	Strong Purifying Selection	Not Significant
KP202881	atpB	MW191791	atpB	0.0071661	0.0626033	0.114468	ATPB	ATP synthase	Strong Purifying Selection	Not Significant
OR909686	atpA	KP202881	atpA	0.00438513	0.0383527	0.114337	ATPA	ATP synthase	Strong Purifying Selection	Not Significant
PQ279222	atpB	OR909686	atpB	0.00445593	0.0389811	0.11431	ATPB	ATP synthase	Strong Purifying Selection	Not Significant
PQ279223	atpB	OR909686	atpB	0.00445593	0.0389811	0.11431	ATPB	ATP synthase	Strong Purifying Selection	Not Significant
MW191791	atpB	ON969396	atpB	0.00716333	0.0626801	0.114284	ATPB	ATP synthase	Strong Purifying Selection	Not Significant
MW375128	atpA	KP202881	atpA	0.00438463	0.0383664	0.114283	ATPA	ATP synthase	Strong Purifying Selection	Not Significant
OR909687	atpA	MW191791	atpA	0.00966036	0.0846021	0.114186	ATPA	ATP synthase	Strong Purifying Selection	Not Significant
KJ566305	atpI	PV424006	atpI	0.0053343	0.0467259	0.114162	ATPI	ATP synthase	Strong Purifying Selection	Not Significant
OR909686	atpI	OR713739	atpI	0.00533345	0.0467504	0.114084	ATPI	ATP synthase	Strong Purifying Selection	Not Significant
OR713741	atpI	OR713739	atpI	0.00533307	0.0467616	0.114048	ATPI	ATP synthase	Strong Purifying Selection	Not Significant
JX087681	atpB	OR460026	atpB	0.00983485	0.0862575	0.114017	ATPB	ATP synthase	Strong Purifying Selection	Not Significant
OR713741	atpE	MN200380	atpE	0.00991465	0.0869787	0.113989	ATPE	ATP synthase	Strong Purifying Selection	Not Significant
MW375130	atpI	PV424006	atpI	0.00533144	0.0468085	0.113899	ATPI	ATP synthase	Strong Purifying Selection	Not Significant
MN047293	atpI	MW191791	atpI	0.00982144	0.0865809	0.113437	ATPI	ATP synthase	Strong Purifying Selection	Not Significant
PQ279223	atpA	MW191791	atpA	0.00789555	0.0697969	0.113122	ATPA	ATP synthase	Strong Purifying Selection	Not Significant
JX087681	atpA	OR909686	atpA	0.00789496	0.0698135	0.113086	ATPA	ATP synthase	Strong Purifying Selection	Not Significant
MW191791	atpB	KP205432	atpB	0.00806948	0.0714807	0.11289	ATPB	ATP synthase	Strong Purifying Selection	Not Significant
PQ279223	atpA	MN200380	atpA	0.0100917	0.089399	0.112884	ATPA	ATP synthase	Strong Purifying Selection	Not Significant
MW375123	atpA	MN200369	atpA	0.00789047	0.0699403	0.112817	ATPA	ATP synthase	Strong Purifying Selection	Not Significant
KJ566305	atpA	OR460023	atpA	0.00525765	0.0466584	0.112684	ATPA	ATP synthase	Strong Purifying Selection	Not Significant
MW375123	atpB	MW191791	atpB	0.00806482	0.0716129	0.112617	ATPB	ATP synthase	Strong Purifying Selection	Not Significant
MW375130	atpA	OR460023	atpA	0.00525666	0.046686	0.112596	ATPA	ATP synthase	Strong Purifying Selection	Not Significant
OR713737	atpA	KP168671	atpA	0.00525625	0.0466973	0.11256	ATPA	ATP synthase	Strong Purifying Selection	Not Significant
PP094516	atpA	KP168671	atpA	0.00525625	0.0466973	0.11256	ATPA	ATP synthase	Strong Purifying Selection	Not Significant
KP168671	atpA	OR713738	atpA	0.00525625	0.0466973	0.11256	ATPA	ATP synthase	Strong Purifying Selection	Not Significant
KJ566305	atpA	MW375126	atpA	0.00525565	0.046714	0.112507	ATPA	ATP synthase	Strong Purifying Selection	Not Significant
MN047293	atpI	MN200369	atpI	0.00623937	0.0554588	0.112505	ATPI	ATP synthase	Strong Purifying Selection	Not Significant
OR713740	atpB	MW191791	atpB	0.00806234	0.0716835	0.112471	ATPB	ATP synthase	Strong Purifying Selection	Not Significant
MN047293	atpA	PQ279222	atpA	0.00525487	0.0467359	0.112438	ATPA	ATP synthase	Strong Purifying Selection	Not Significant
MW375123	atpB	KP168671	atpB	0.00536126	0.0476989	0.112398	ATPB	ATP synthase	Strong Purifying Selection	Not Significant
MG925366	atpI	Seq21	atpI	0.00623701	0.0555277	0.112323	ATPI	ATP synthase	Strong Purifying Selection	Not Significant
MG925366	atpA	MW375129	atpA	0.00525307	0.0467861	0.112278	ATPA	ATP synthase	Strong Purifying Selection	Not Significant
OR909686	atpB	PV424006	atpB	0.00534866	0.0476503	0.112248	ATPB	ATP synthase	Strong Purifying Selection	Not Significant
MG925366	atpA	MW375128	atpA	0.00525247	0.0468029	0.112225	ATPA	ATP synthase	Strong Purifying Selection	Not Significant
MG925366	atpI	KP202881	atpI	0.00623511	0.0555834	0.112176	ATPI	ATP synthase	Strong Purifying Selection	Not Significant
MG925366	atpI	KP168671	atpI	0.00623511	0.0555834	0.112176	ATPI	ATP synthase	Strong Purifying Selection	Not Significant
MG925366	atpI	OR460025	atpI	0.00623511	0.0555834	0.112176	ATPI	ATP synthase	Strong Purifying Selection	Not Significant
MG925366	atpI	MH979332	atpI	0.00623321	0.0556392	0.112029	ATPI	ATP synthase	Strong Purifying Selection	Not Significant
KJ566305	atpI	ON969396	atpI	0.00623321	0.0556392	0.112029	ATPI	ATP synthase	Strong Purifying Selection	Not Significant
MN047293	atpI	OR713739	atpI	0.00623176	0.0556817	0.111918	ATPI	ATP synthase	Strong Purifying Selection	Not Significant
MW375130	atpI	ON969396	atpI	0.00622986	0.0557377	0.111771	ATPI	ATP synthase	Strong Purifying Selection	Not Significant
JX087681	atpA	KP205432	atpA	0.00877766	0.0786358	0.111624	ATPA	ATP synthase	Strong Purifying Selection	Not Significant
MW191791	atpA	OR460026	atpA	0.00877666	0.0786646	0.111571	ATPA	ATP synthase	Strong Purifying Selection	Not Significant
OR713737	atpA	JX087681	atpA	0.00877633	0.078674	0.111553	ATPA	ATP synthase	Strong Purifying Selection	Not Significant
JX087681	atpA	PP094516	atpA	0.00877633	0.078674	0.111553	ATPA	ATP synthase	Strong Purifying Selection	Not Significant
JX087681	atpA	OR713738	atpA	0.00877633	0.078674	0.111553	ATPA	ATP synthase	Strong Purifying Selection	Not Significant
OR460026	atpA	MN200380	atpA	0.0109741	0.0985451	0.111361	ATPA	ATP synthase	Strong Purifying Selection	Not Significant
MN047293	atpB	JX087681	atpB	0.0089337	0.0802377	0.11134	ATPB	ATP synthase	Strong Purifying Selection	Not Significant
JX087681	atpB	PV424006	atpB	0.00893336	0.0802474	0.111323	ATPB	ATP synthase	Strong Purifying Selection	Not Significant
MN047293	atpA	OR909687	atpA	0.0061345	0.0552879	0.110956	ATPA	ATP synthase	Strong Purifying Selection	Not Significant
MN047293	atpA	OR909686	atpA	0.0061345	0.0552879	0.110956	ATPA	ATP synthase	Strong Purifying Selection	Not Significant
KJ566305	atpB	OR460026	atpB	0.00624622	0.0563144	0.110917	ATPB	ATP synthase	Strong Purifying Selection	Not Significant
MN047293	atpA	MW375130	atpA	0.00613334	0.0553209	0.110869	ATPA	ATP synthase	Strong Purifying Selection	Not Significant
MW375130	atpA	OR460024	atpA	0.00613264	0.0553408	0.110816	ATPA	ATP synthase	Strong Purifying Selection	Not Significant
MW375125	atpB	ON969396	atpB	0.00624478	0.0563554	0.110811	ATPB	ATP synthase	Strong Purifying Selection	Not Significant
MW375125	atpA	MW191791	atpA	0.00966183	0.0875505	0.110357	ATPA	ATP synthase	Strong Purifying Selection	Not Significant
OR713737	atpB	JX087681	atpB	0.00983899	0.0891899	0.110315	ATPB	ATP synthase	Strong Purifying Selection	Not Significant
JX087681	atpB	PP094516	atpB	0.00983899	0.0891899	0.110315	ATPB	ATP synthase	Strong Purifying Selection	Not Significant
JX087681	atpB	OR713738	atpB	0.00983899	0.0891899	0.110315	ATPB	ATP synthase	Strong Purifying Selection	Not Significant
MW375130	atpA	MW191791	atpA	0.00965853	0.0876467	0.110198	ATPA	ATP synthase	Strong Purifying Selection	Not Significant
JX087681	atpB	ON969396	atpB	0.00983295	0.0893667	0.110029	ATPB	ATP synthase	Strong Purifying Selection	Not Significant
PQ279223	atpI	MW191791	atpI	0.00712739	0.0648299	0.10994	ATPI	ATP synthase	Strong Purifying Selection	Not Significant
MW191791	atpI	OR460023	atpI	0.00712739	0.0648299	0.10994	ATPI	ATP synthase	Strong Purifying Selection	Not Significant
MW191791	atpI	OR460022	atpI	0.00712739	0.0648299	0.10994	ATPI	ATP synthase	Strong Purifying Selection	Not Significant
MW375130	atpI	MW683324	atpI	0.00712677	0.0648485	0.109899	ATPI	ATP synthase	Strong Purifying Selection	Not Significant
JX087681	atpA	KP202881	atpA	0.00702456	0.0642019	0.109414	ATPA	ATP synthase	Strong Purifying Selection	Not Significant
MW375128	atpB	MW191791	atpB	0.00716526	0.0656011	0.109225	ATPB	ATP synthase	Strong Purifying Selection	Not Significant
MN200380	atpA	OR460023	atpA	0.0100917	0.0924192	0.109195	ATPA	ATP synthase	Strong Purifying Selection	Not Significant
MN200380	atpA	OR460022	atpA	0.0100914	0.0924304	0.109178	ATPA	ATP synthase	Strong Purifying Selection	Not Significant
OR713741	atpB	MW191791	atpB	0.00716416	0.0656333	0.109154	ATPB	ATP synthase	Strong Purifying Selection	Not Significant
PQ279222	atpA	PQ279223	atpA	0.000873687	0.00802666	0.108848	ATPA	ATP synthase	Strong Purifying Selection	Not Significant
MW191791	atpA	OR460023	atpA	0.00789555	0.0727285	0.108562	ATPA	ATP synthase	Strong Purifying Selection	Not Significant
MW191791	atpA	OR460022	atpA	0.00789526	0.0727372	0.108545	ATPA	ATP synthase	Strong Purifying Selection	Not Significant
PQ279222	atpB	JX087681	atpB	0.00803768	0.0741491	0.108399	ATPB	ATP synthase	Strong Purifying Selection	Not Significant
KP168671	atpA	OR460025	atpA	0.00174833	0.016142	0.108309	ATPA	ATP synthase	Strong Purifying Selection	Not Significant
MW375130	atpA	MW375125	atpA	0.00174819	0.0161458	0.108275	ATPA	ATP synthase	Strong Purifying Selection	Not Significant
PQ279222	atpA	OR460026	atpA	0.00174813	0.0161477	0.108259	ATPA	ATP synthase	Strong Purifying Selection	Not Significant
MG925366	atpB	MN200381	atpB	0.00177953	0.0164491	0.108184	ATPB	ATP synthase	Strong Purifying Selection	Not Significant
MG925366	atpB	MW683324	atpB	0.00177886	0.0164684	0.108016	ATPB	ATP synthase	Strong Purifying Selection	Not Significant
OR713741	atpB	OR909687	atpB	0.00177858	0.0164762	0.107949	ATPB	ATP synthase	Strong Purifying Selection	Not Significant
MW375128	atpA	MW375127	atpA	0.00262491	0.0243198	0.107933	ATPA	ATP synthase	Strong Purifying Selection	Not Significant
OR909687	atpA	KP205432	atpA	0.00262402	0.0243453	0.107783	ATPA	ATP synthase	Strong Purifying Selection	Not Significant
OR909686	atpA	KP205432	atpA	0.00262402	0.0243453	0.107783	ATPA	ATP synthase	Strong Purifying Selection	Not Significant
MW375127	atpA	MW191791	atpA	0.00878131	0.0814938	0.107754	ATPA	ATP synthase	Strong Purifying Selection	Not Significant
OR713737	atpA	OR909687	atpA	0.00262362	0.0243567	0.107717	ATPA	ATP synthase	Strong Purifying Selection	Not Significant
OR713737	atpA	OR909686	atpA	0.00262362	0.0243567	0.107717	ATPA	ATP synthase	Strong Purifying Selection	Not Significant
PP094516	atpA	OR909687	atpA	0.00262362	0.0243567	0.107717	ATPA	ATP synthase	Strong Purifying Selection	Not Significant
PP094516	atpA	OR909686	atpA	0.00262362	0.0243567	0.107717	ATPA	ATP synthase	Strong Purifying Selection	Not Significant
OR909687	atpA	OR713738	atpA	0.00262362	0.0243567	0.107717	ATPA	ATP synthase	Strong Purifying Selection	Not Significant
OR909686	atpA	OR713738	atpA	0.00262362	0.0243567	0.107717	ATPA	ATP synthase	Strong Purifying Selection	Not Significant
OR909688	atpB	KJ566305	atpB	0.00267079	0.0248138	0.107633	ATPB	ATP synthase	Strong Purifying Selection	Not Significant
MW375128	atpB	KJ566305	atpB	0.00267079	0.0248138	0.107633	ATPB	ATP synthase	Strong Purifying Selection	Not Significant
KJ566305	atpB	MW375127	atpB	0.00267079	0.0248138	0.107633	ATPB	ATP synthase	Strong Purifying Selection	Not Significant
PQ279223	atpA	OR460024	atpA	0.00262293	0.0243765	0.107601	ATPA	ATP synthase	Strong Purifying Selection	Not Significant
OR460024	atpA	OR460022	atpA	0.00262283	0.0243794	0.107584	ATPA	ATP synthase	Strong Purifying Selection	Not Significant
MW375129	atpB	OR713739	atpB	0.00267018	0.0248314	0.107532	ATPB	ATP synthase	Strong Purifying Selection	Not Significant
MW375127	atpA	KP205432	atpA	0.00350245	0.0325895	0.107472	ATPA	ATP synthase	Strong Purifying Selection	Not Significant
OR713737	atpA	MW375127	atpA	0.00350192	0.0326048	0.107405	ATPA	ATP synthase	Strong Purifying Selection	Not Significant
PP094516	atpA	MW375127	atpA	0.00350192	0.0326048	0.107405	ATPA	ATP synthase	Strong Purifying Selection	Not Significant
MW375127	atpA	OR713738	atpA	0.00350192	0.0326048	0.107405	ATPA	ATP synthase	Strong Purifying Selection	Not Significant
PQ279223	atpA	MW375129	atpA	0.003501	0.0326315	0.107289	ATPA	ATP synthase	Strong Purifying Selection	Not Significant
MW375129	atpA	OR460022	atpA	0.00350087	0.0326353	0.107273	ATPA	ATP synthase	Strong Purifying Selection	Not Significant
KP202881	atpB	OR460026	atpB	0.00356372	0.0332549	0.107164	ATPB	ATP synthase	Strong Purifying Selection	Not Significant
MW375129	atpA	MW375126	atpA	0.00349967	0.03267	0.107122	ATPA	ATP synthase	Strong Purifying Selection	Not Significant
KJ566305	atpB	MW375123	atpB	0.00356276	0.0332829	0.107045	ATPB	ATP synthase	Strong Purifying Selection	Not Significant
KP168671	atpB	OR460022	atpB	0.00356964	0.0333601	0.107003	ATPB	ATP synthase	Strong Purifying Selection	Not Significant
MW375126	atpB	OR713739	atpB	0.00356235	0.0332946	0.106995	ATPB	ATP synthase	Strong Purifying Selection	Not Significant
OR909686	atpB	MW375123	atpB	0.00356221	0.0332988	0.106977	ATPB	ATP synthase	Strong Purifying Selection	Not Significant
MW375128	atpA	OR713739	atpA	0.00349769	0.0327278	0.106872	ATPA	ATP synthase	Strong Purifying Selection	Not Significant
OR909688	atpA	PV424006	atpA	0.00437964	0.040992	0.106841	ATPA	ATP synthase	Strong Purifying Selection	Not Significant
PQ279223	atpA	KP205432	atpA	0.00437897	0.0410113	0.106775	ATPA	ATP synthase	Strong Purifying Selection	Not Significant
PQ279222	atpA	MW375125	atpA	0.00437881	0.0410161	0.106758	ATPA	ATP synthase	Strong Purifying Selection	Not Significant
KP205432	atpA	OR460022	atpA	0.00437881	0.0410161	0.106758	ATPA	ATP synthase	Strong Purifying Selection	Not Significant
OR909687	atpA	OR460025	atpA	0.00437865	0.0410209	0.106742	ATPA	ATP synthase	Strong Purifying Selection	Not Significant
OR909688	atpA	MW375126	atpA	0.00437864	0.0410212	0.106741	ATPA	ATP synthase	Strong Purifying Selection	Not Significant
OR713737	atpA	PQ279223	atpA	0.00437831	0.0410307	0.106708	ATPA	ATP synthase	Strong Purifying Selection	Not Significant
PQ279223	atpA	PP094516	atpA	0.00437831	0.0410307	0.106708	ATPA	ATP synthase	Strong Purifying Selection	Not Significant
PQ279223	atpA	OR713738	atpA	0.00437831	0.0410307	0.106708	ATPA	ATP synthase	Strong Purifying Selection	Not Significant
OR713737	atpA	OR460022	atpA	0.00437815	0.0410355	0.106692	ATPA	ATP synthase	Strong Purifying Selection	Not Significant
MW375129	atpA	OR460026	atpA	0.00437815	0.0410355	0.106692	ATPA	ATP synthase	Strong Purifying Selection	Not Significant
PP094516	atpA	OR460022	atpA	0.00437815	0.0410355	0.106692	ATPA	ATP synthase	Strong Purifying Selection	Not Significant
OR909686	atpA	KP168671	atpA	0.00437815	0.0410355	0.106692	ATPA	ATP synthase	Strong Purifying Selection	Not Significant
OR713738	atpA	OR460022	atpA	0.00437815	0.0410355	0.106692	ATPA	ATP synthase	Strong Purifying Selection	Not Significant
MW191791	atpB	MN200381	atpB	0.00357435	0.0335022	0.10669	ATPB	ATP synthase	Strong Purifying Selection	Not Significant
MW375128	atpA	KP168671	atpA	0.00437765	0.0410501	0.106642	ATPA	ATP synthase	Strong Purifying Selection	Not Significant
MG925366	atpB	MW191791	atpB	0.00357353	0.0335262	0.106589	ATPB	ATP synthase	Strong Purifying Selection	Not Significant
PQ279222	atpB	KJ566305	atpB	0.00445661	0.0418245	0.106555	ATPB	ATP synthase	Strong Purifying Selection	Not Significant
PQ279223	atpB	KJ566305	atpB	0.00445661	0.0418245	0.106555	ATPB	ATP synthase	Strong Purifying Selection	Not Significant
MW375128	atpB	KP168671	atpB	0.00446557	0.0419121	0.106546	ATPB	ATP synthase	Strong Purifying Selection	Not Significant
MN047293	atpB	KP202881	atpB	0.00445644	0.0418295	0.106538	ATPB	ATP synthase	Strong Purifying Selection	Not Significant
MW191791	atpI	MH979332	atpI	0.00891442	0.0836999	0.106505	ATPI	ATP synthase	Strong Purifying Selection	Not Significant
MN047293	atpB	OR460023	atpB	0.00445593	0.0418446	0.106488	ATPB	ATP synthase	Strong Purifying Selection	Not Significant
OR909686	atpB	Seq21	atpB	0.00445576	0.0418495	0.106471	ATPB	ATP synthase	Strong Purifying Selection	Not Significant
KP205432	atpA	OR713739	atpA	0.00437533	0.0411184	0.106408	ATPA	ATP synthase	Strong Purifying Selection	Not Significant
PQ279222	atpA	OR713739	atpA	0.004375	0.041128	0.106375	ATPA	ATP synthase	Strong Purifying Selection	Not Significant
OR713737	atpA	OR713739	atpA	0.00437467	0.0411379	0.106342	ATPA	ATP synthase	Strong Purifying Selection	Not Significant
PP094516	atpA	OR713739	atpA	0.00437467	0.0411379	0.106342	ATPA	ATP synthase	Strong Purifying Selection	Not Significant
OR713738	atpA	OR713739	atpA	0.00437467	0.0411379	0.106342	ATPA	ATP synthase	Strong Purifying Selection	Not Significant
KJ566305	atpA	Seq21	atpA	0.00525845	0.0494721	0.106291	ATPA	ATP synthase	Strong Purifying Selection	Not Significant
OR713737	atpB	KP202881	atpB	0.0053542	0.0503857	0.106264	ATPB	ATP synthase	Strong Purifying Selection	Not Significant
PP094516	atpB	KP202881	atpB	0.0053542	0.0503857	0.106264	ATPB	ATP synthase	Strong Purifying Selection	Not Significant
KP202881	atpB	OR713738	atpB	0.0053542	0.0503857	0.106264	ATPB	ATP synthase	Strong Purifying Selection	Not Significant
OR713740	atpI	MW191791	atpI	0.00890898	0.0838719	0.106221	ATPI	ATP synthase	Strong Purifying Selection	Not Significant
MW375130	atpA	Seq21	atpA	0.00525745	0.0495014	0.106208	ATPA	ATP synthase	Strong Purifying Selection	Not Significant
PV424006	atpB	KP205432	atpB	0.00535255	0.0504342	0.106129	ATPB	ATP synthase	Strong Purifying Selection	Not Significant
OR713740	atpA	MH979332	atpA	0.00525644	0.0495313	0.106124	ATPA	ATP synthase	Strong Purifying Selection	Not Significant
OR909688	atpA	MW683324	atpA	0.00525645	0.049531	0.106124	ATPA	ATP synthase	Strong Purifying Selection	Not Significant
MN047293	atpA	OR460025	atpA	0.00525547	0.0495601	0.106042	ATPA	ATP synthase	Strong Purifying Selection	Not Significant
KJ566305	atpB	PV424006	atpB	0.00534948	0.0505255	0.105877	ATPB	ATP synthase	Strong Purifying Selection	Not Significant
Seq21	atpA	MN200380	atpA	0.0100933	0.0954046	0.105794	ATPA	ATP synthase	Strong Purifying Selection	Not Significant
OR460026	atpB	KP205432	atpB	0.00624982	0.0591366	0.105684	ATPB	ATP synthase	Strong Purifying Selection	Not Significant
MW375128	atpE	MW375123	atpE	0.00329824	0.0312087	0.105683	ATPE	ATP synthase	Strong Purifying Selection	Not Significant
Seq21	atpE	MW375123	atpE	0.00329824	0.0312087	0.105683	ATPE	ATP synthase	Strong Purifying Selection	Not Significant
OR713737	atpE	KP202881	atpE	0.00329733	0.0312359	0.105562	ATPE	ATP synthase	Strong Purifying Selection	Not Significant
OR713737	atpE	KP168671	atpE	0.00329733	0.0312359	0.105562	ATPE	ATP synthase	Strong Purifying Selection	Not Significant
MW375129	atpE	KP202881	atpE	0.00329733	0.0312359	0.105562	ATPE	ATP synthase	Strong Purifying Selection	Not Significant
MW375129	atpE	KP168671	atpE	0.00329733	0.0312359	0.105562	ATPE	ATP synthase	Strong Purifying Selection	Not Significant
PP094516	atpE	KP202881	atpE	0.00329733	0.0312359	0.105562	ATPE	ATP synthase	Strong Purifying Selection	Not Significant
PP094516	atpE	KP168671	atpE	0.00329733	0.0312359	0.105562	ATPE	ATP synthase	Strong Purifying Selection	Not Significant
MW375130	atpE	KP202881	atpE	0.00329733	0.0312359	0.105562	ATPE	ATP synthase	Strong Purifying Selection	Not Significant
MW375130	atpE	KP168671	atpE	0.00329733	0.0312359	0.105562	ATPE	ATP synthase	Strong Purifying Selection	Not Significant
OR909686	atpE	KP202881	atpE	0.00329733	0.0312359	0.105562	ATPE	ATP synthase	Strong Purifying Selection	Not Significant
OR909686	atpE	KP168671	atpE	0.00329733	0.0312359	0.105562	ATPE	ATP synthase	Strong Purifying Selection	Not Significant
MW375125	atpE	KP202881	atpE	0.00329733	0.0312359	0.105562	ATPE	ATP synthase	Strong Purifying Selection	Not Significant
MW375125	atpE	KP168671	atpE	0.00329733	0.0312359	0.105562	ATPE	ATP synthase	Strong Purifying Selection	Not Significant
KP202881	atpE	MN200381	atpE	0.00329733	0.0312359	0.105562	ATPE	ATP synthase	Strong Purifying Selection	Not Significant
KP202881	atpE	KP205432	atpE	0.00329733	0.0312359	0.105562	ATPE	ATP synthase	Strong Purifying Selection	Not Significant
KP202881	atpE	OR713738	atpE	0.00329733	0.0312359	0.105562	ATPE	ATP synthase	Strong Purifying Selection	Not Significant
KP168671	atpE	MN200381	atpE	0.00329733	0.0312359	0.105562	ATPE	ATP synthase	Strong Purifying Selection	Not Significant
KP168671	atpE	KP205432	atpE	0.00329733	0.0312359	0.105562	ATPE	ATP synthase	Strong Purifying Selection	Not Significant
KP168671	atpE	OR713738	atpE	0.00329733	0.0312359	0.105562	ATPE	ATP synthase	Strong Purifying Selection	Not Significant
MN047293	atpA	MW375125	atpA	0.00613543	0.0581344	0.105539	ATPA	ATP synthase	Strong Purifying Selection	Not Significant
OR909686	atpB	MN200381	atpB	0.00624621	0.0592446	0.105431	ATPB	ATP synthase	Strong Purifying Selection	Not Significant
KJ566305	atpA	OR460024	atpA	0.0061338	0.0581832	0.105422	ATPA	ATP synthase	Strong Purifying Selection	Not Significant
MW375129	atpB	OR460026	atpB	0.00624503	0.05928	0.105348	ATPB	ATP synthase	Strong Purifying Selection	Not Significant
MW375123	atpB	ON969396	atpB	0.00624502	0.0592804	0.105347	ATPB	ATP synthase	Strong Purifying Selection	Not Significant
MG925366	atpA	KP205432	atpA	0.0061324	0.0582253	0.105322	ATPA	ATP synthase	Strong Purifying Selection	Not Significant
MG925366	atpE	OR460024	atpE	0.00329547	0.0312918	0.105314	ATPE	ATP synthase	Strong Purifying Selection	Not Significant
MW683324	atpE	OR460024	atpE	0.00329547	0.0312918	0.105314	ATPE	ATP synthase	Strong Purifying Selection	Not Significant
MW375126	atpA	OR460024	atpA	0.00613217	0.0582321	0.105306	ATPA	ATP synthase	Strong Purifying Selection	Not Significant
OR713740	atpB	OR460026	atpB	0.00624431	0.0593017	0.105297	ATPB	ATP synthase	Strong Purifying Selection	Not Significant
OR909686	atpB	MW683324	atpB	0.00624382	0.0593163	0.105263	ATPB	ATP synthase	Strong Purifying Selection	Not Significant
MW375130	atpB	OR460023	atpB	0.00546397	0.0519099	0.105259	ATPB	ATP synthase	Strong Purifying Selection	Not Significant
OR713737	atpA	MG925366	atpA	0.00613147	0.0582532	0.105256	ATPA	ATP synthase	Strong Purifying Selection	Not Significant
MG925366	atpA	PP094516	atpA	0.00613147	0.0582532	0.105256	ATPA	ATP synthase	Strong Purifying Selection	Not Significant
MG925366	atpA	OR713738	atpA	0.00613147	0.0582532	0.105256	ATPA	ATP synthase	Strong Purifying Selection	Not Significant
PQ279223	atpE	OR460024	atpE	0.00329501	0.0313054	0.105254	ATPE	ATP synthase	Strong Purifying Selection	Not Significant
MW375129	atpB	MN200369	atpB	0.00624359	0.0593234	0.105247	ATPB	ATP synthase	Strong Purifying Selection	Not Significant
MN047293	atpA	OR713739	atpA	0.00613009	0.0582949	0.105157	ATPA	ATP synthase	Strong Purifying Selection	Not Significant
OR713737	atpE	MN200369	atpE	0.00329406	0.0313342	0.105127	ATPE	ATP synthase	Strong Purifying Selection	Not Significant
MG925366	atpE	KJ566305	atpE	0.00329406	0.0313342	0.105127	ATPE	ATP synthase	Strong Purifying Selection	Not Significant
OR713741	atpE	KJ566305	atpE	0.00329406	0.0313342	0.105127	ATPE	ATP synthase	Strong Purifying Selection	Not Significant
OR909688	atpE	KJ566305	atpE	0.00329406	0.0313342	0.105127	ATPE	ATP synthase	Strong Purifying Selection	Not Significant
MW375129	atpE	MN200369	atpE	0.00329406	0.0313342	0.105127	ATPE	ATP synthase	Strong Purifying Selection	Not Significant
PP094516	atpE	MN200369	atpE	0.00329406	0.0313342	0.105127	ATPE	ATP synthase	Strong Purifying Selection	Not Significant
KJ566305	atpE	MW375127	atpE	0.00329406	0.0313342	0.105127	ATPE	ATP synthase	Strong Purifying Selection	Not Significant
KJ566305	atpE	MW683324	atpE	0.00329406	0.0313342	0.105127	ATPE	ATP synthase	Strong Purifying Selection	Not Significant
MW375130	atpE	MN200369	atpE	0.00329406	0.0313342	0.105127	ATPE	ATP synthase	Strong Purifying Selection	Not Significant
OR909686	atpE	MN200369	atpE	0.00329406	0.0313342	0.105127	ATPE	ATP synthase	Strong Purifying Selection	Not Significant
MW375125	atpE	MN200369	atpE	0.00329406	0.0313342	0.105127	ATPE	ATP synthase	Strong Purifying Selection	Not Significant
MN200369	atpE	KP205432	atpE	0.00329406	0.0313342	0.105127	ATPE	ATP synthase	Strong Purifying Selection	Not Significant
MN200369	atpE	OR713738	atpE	0.00329406	0.0313342	0.105127	ATPE	ATP synthase	Strong Purifying Selection	Not Significant
PQ279223	atpE	KJ566305	atpE	0.00329361	0.0313478	0.105066	ATPE	ATP synthase	Strong Purifying Selection	Not Significant
PV424006	atpE	MN200369	atpE	0.00329361	0.0313478	0.105066	ATPE	ATP synthase	Strong Purifying Selection	Not Significant
MN200369	atpE	OR460025	atpE	0.00329361	0.0313478	0.105066	ATPE	ATP synthase	Strong Purifying Selection	Not Significant
MN200369	atpE	OR460022	atpE	0.00329361	0.0313478	0.105066	ATPE	ATP synthase	Strong Purifying Selection	Not Significant
MG925366	atpA	OR713739	atpA	0.00612776	0.0583652	0.10499	ATPA	ATP synthase	Strong Purifying Selection	Not Significant
MG925366	atpE	OR460026	atpE	0.0032922	0.0313904	0.104879	ATPE	ATP synthase	Strong Purifying Selection	Not Significant
OR713740	atpE	MH979332	atpE	0.0032922	0.0313904	0.104879	ATPE	ATP synthase	Strong Purifying Selection	Not Significant
OR909688	atpE	OR460026	atpE	0.0032922	0.0313904	0.104879	ATPE	ATP synthase	Strong Purifying Selection	Not Significant
MW375128	atpE	MH979332	atpE	0.0032922	0.0313904	0.104879	ATPE	ATP synthase	Strong Purifying Selection	Not Significant
MW375127	atpE	OR460026	atpE	0.0032922	0.0313904	0.104879	ATPE	ATP synthase	Strong Purifying Selection	Not Significant
Seq21	atpE	MH979332	atpE	0.0032922	0.0313904	0.104879	ATPE	ATP synthase	Strong Purifying Selection	Not Significant
MW683324	atpE	OR460026	atpE	0.0032922	0.0313904	0.104879	ATPE	ATP synthase	Strong Purifying Selection	Not Significant
MN200369	atpE	ON969396	atpE	0.0032922	0.0313904	0.104879	ATPE	ATP synthase	Strong Purifying Selection	Not Significant
JX087681	atpA	KP168671	atpA	0.00701337	0.0669005	0.104833	ATPA	ATP synthase	Strong Purifying Selection	Not Significant
PQ279223	atpE	OR460026	atpE	0.00329175	0.0314041	0.104819	ATPE	ATP synthase	Strong Purifying Selection	Not Significant
MW375126	atpB	OR460026	atpB	0.00714144	0.0681444	0.104799	ATPB	ATP synthase	Strong Purifying Selection	Not Significant
ON969396	atpA	OR460024	atpA	0.00701126	0.0669646	0.104701	ATPA	ATP synthase	Strong Purifying Selection	Not Significant
MG925366	atpB	OR909687	atpB	0.00713979	0.0681946	0.104697	ATPB	ATP synthase	Strong Purifying Selection	Not Significant
MW375126	atpB	MN200369	atpB	0.00713979	0.0681946	0.104697	ATPB	ATP synthase	Strong Purifying Selection	Not Significant
MN200369	atpB	MH979332	atpB	0.00713896	0.0682197	0.104647	ATPB	ATP synthase	Strong Purifying Selection	Not Significant
MN200380	atpA	OR460024	atpA	0.0109691	0.104831	0.104636	ATPA	ATP synthase	Strong Purifying Selection	Not Significant
OR713737	atpB	MW191791	atpB	0.00716774	0.0685121	0.10462	ATPB	ATP synthase	Strong Purifying Selection	Not Significant
PP094516	atpB	MW191791	atpB	0.00716774	0.0685121	0.10462	ATPB	ATP synthase	Strong Purifying Selection	Not Significant
MW191791	atpB	OR713738	atpB	0.00716774	0.0685121	0.10462	ATPB	ATP synthase	Strong Purifying Selection	Not Significant
Seq21	atpA	MW191791	atpA	0.00789675	0.075635	0.104406	ATPA	ATP synthase	Strong Purifying Selection	Not Significant
MN200369	atpA	MH979332	atpA	0.00789675	0.075635	0.104406	ATPA	ATP synthase	Strong Purifying Selection	Not Significant
KJ566305	atpA	ON969396	atpA	0.00789618	0.0756526	0.104374	ATPA	ATP synthase	Strong Purifying Selection	Not Significant
JX087681	atpA	OR909687	atpA	0.00789496	0.0756897	0.104307	ATPA	ATP synthase	Strong Purifying Selection	Not Significant
JX087681	atpB	Seq21	atpB	0.00803738	0.0771621	0.104162	ATPB	ATP synthase	Strong Purifying Selection	Not Significant
JX087681	atpB	OR460022	atpB	0.00893439	0.0862897	0.10354	ATPB	ATP synthase	Strong Purifying Selection	Not Significant
MW375123	atpE	MH979332	atpE	0.0066073	0.0638893	0.103418	ATPE	ATP synthase	Strong Purifying Selection	Not Significant
PQ279222	atpI	PV424006	atpI	0.00177443	0.0171661	0.103368	ATPI	ATP synthase	Strong Purifying Selection	Not Significant
PV424006	atpI	OR460026	atpI	0.00177443	0.0171661	0.103368	ATPI	ATP synthase	Strong Purifying Selection	Not Significant
KJ566305	atpE	OR460024	atpE	0.00660548	0.0639462	0.103297	ATPE	ATP synthase	Strong Purifying Selection	Not Significant
KJ566305	atpI	MH979332	atpI	0.00177389	0.0171829	0.103236	ATPI	ATP synthase	Strong Purifying Selection	Not Significant
OR909688	atpI	OR909686	atpI	0.00177348	0.0171957	0.103135	ATPI	ATP synthase	Strong Purifying Selection	Not Significant
OR909687	atpI	OR909686	atpI	0.00177348	0.0171957	0.103135	ATPI	ATP synthase	Strong Purifying Selection	Not Significant
OR909686	atpI	MW375127	atpI	0.00177348	0.0171957	0.103135	ATPI	ATP synthase	Strong Purifying Selection	Not Significant
OR713737	atpI	MW375128	atpI	0.00177335	0.0171998	0.103103	ATPI	ATP synthase	Strong Purifying Selection	Not Significant
OR713741	atpI	OR909688	atpI	0.00177335	0.0171998	0.103103	ATPI	ATP synthase	Strong Purifying Selection	Not Significant
OR713741	atpI	OR909687	atpI	0.00177335	0.0171998	0.103103	ATPI	ATP synthase	Strong Purifying Selection	Not Significant
OR713741	atpI	MW375127	atpI	0.00177335	0.0171998	0.103103	ATPI	ATP synthase	Strong Purifying Selection	Not Significant
MW375128	atpI	MW375129	atpI	0.00177335	0.0171998	0.103103	ATPI	ATP synthase	Strong Purifying Selection	Not Significant
MW375128	atpI	PP094516	atpI	0.00177335	0.0171998	0.103103	ATPI	ATP synthase	Strong Purifying Selection	Not Significant
MW375128	atpI	OR713738	atpI	0.00177335	0.0171998	0.103103	ATPI	ATP synthase	Strong Purifying Selection	Not Significant
MW375123	atpI	MH979332	atpI	0.00177335	0.0171998	0.103103	ATPI	ATP synthase	Strong Purifying Selection	Not Significant
MW375130	atpI	MH979332	atpI	0.00177294	0.0172127	0.103002	ATPI	ATP synthase	Strong Purifying Selection	Not Significant
OR713740	atpI	MW375125	atpI	0.00177174	0.0172506	0.102706	ATPI	ATP synthase	Strong Purifying Selection	Not Significant
PQ279223	atpI	KJ566305	atpI	0.00355415	0.0346998	0.102425	ATPI	ATP synthase	Strong Purifying Selection	Not Significant
KJ566305	atpI	OR460023	atpI	0.00355415	0.0346998	0.102425	ATPI	ATP synthase	Strong Purifying Selection	Not Significant
KJ566305	atpI	OR460022	atpI	0.00355415	0.0346998	0.102425	ATPI	ATP synthase	Strong Purifying Selection	Not Significant
PV424006	atpA	MN200380	atpA	0.0100902	0.0985451	0.102392	ATPA	ATP synthase	Strong Purifying Selection	Not Significant
OR713741	atpA	MN200380	atpA	0.0100894	0.0985699	0.102358	ATPA	ATP synthase	Strong Purifying Selection	Not Significant
PQ279222	atpI	OR909687	atpI	0.00355306	0.0347342	0.102293	ATPI	ATP synthase	Strong Purifying Selection	Not Significant
OR909687	atpI	OR460026	atpI	0.00355306	0.0347342	0.102293	ATPI	ATP synthase	Strong Purifying Selection	Not Significant
Seq21	atpI	MH979332	atpI	0.00355306	0.0347342	0.102293	ATPI	ATP synthase	Strong Purifying Selection	Not Significant
PQ279223	atpI	MW375130	atpI	0.00355224	0.0347605	0.102192	ATPI	ATP synthase	Strong Purifying Selection	Not Significant
MW375130	atpI	OR460023	atpI	0.00355224	0.0347605	0.102192	ATPI	ATP synthase	Strong Purifying Selection	Not Significant
MW375130	atpI	OR460022	atpI	0.00355224	0.0347605	0.102192	ATPI	ATP synthase	Strong Purifying Selection	Not Significant
KP202881	atpI	MH979332	atpI	0.00355198	0.0347687	0.10216	ATPI	ATP synthase	Strong Purifying Selection	Not Significant
KP168671	atpI	MH979332	atpI	0.00355198	0.0347687	0.10216	ATPI	ATP synthase	Strong Purifying Selection	Not Significant
OR460025	atpI	MH979332	atpI	0.00355198	0.0347687	0.10216	ATPI	ATP synthase	Strong Purifying Selection	Not Significant
OR909686	atpI	PV424006	atpI	0.00355116	0.034795	0.102059	ATPI	ATP synthase	Strong Purifying Selection	Not Significant
OR713737	atpI	PV424006	atpI	0.0035509	0.0348033	0.102028	ATPI	ATP synthase	Strong Purifying Selection	Not Significant
MW375129	atpI	PV424006	atpI	0.0035509	0.0348033	0.102028	ATPI	ATP synthase	Strong Purifying Selection	Not Significant
PP094516	atpI	PV424006	atpI	0.0035509	0.0348033	0.102028	ATPI	ATP synthase	Strong Purifying Selection	Not Significant
PV424006	atpI	OR713738	atpI	0.0035509	0.0348033	0.102028	ATPI	ATP synthase	Strong Purifying Selection	Not Significant
ON969396	atpA	MN200380	atpA	0.010528	0.103265	0.101951	ATPA	ATP synthase	Strong Purifying Selection	Not Significant
MN047293	atpI	OR909686	atpI	0.00444597	0.0436108	0.101947	ATPI	ATP synthase	Strong Purifying Selection	Not Significant
OR713737	atpI	ON969396	atpI	0.00444564	0.0436212	0.101915	ATPI	ATP synthase	Strong Purifying Selection	Not Significant
MN047293	atpI	OR713741	atpI	0.00444564	0.0436212	0.101915	ATPI	ATP synthase	Strong Purifying Selection	Not Significant
MN047293	atpI	PV424006	atpI	0.00444564	0.0436212	0.101915	ATPI	ATP synthase	Strong Purifying Selection	Not Significant
MW375129	atpI	ON969396	atpI	0.00444564	0.0436212	0.101915	ATPI	ATP synthase	Strong Purifying Selection	Not Significant
PP094516	atpI	ON969396	atpI	0.00444564	0.0436212	0.101915	ATPI	ATP synthase	Strong Purifying Selection	Not Significant
ON969396	atpI	OR713738	atpI	0.00444564	0.0436212	0.101915	ATPI	ATP synthase	Strong Purifying Selection	Not Significant
Seq21	atpI	MN200369	atpI	0.00534283	0.0525004	0.101767	ATPI	ATP synthase	Strong Purifying Selection	Not Significant
KP202881	atpI	MN200369	atpI	0.0053412	0.0525529	0.101635	ATPI	ATP synthase	Strong Purifying Selection	Not Significant
MN200369	atpI	KP168671	atpI	0.0053412	0.0525529	0.101635	ATPI	ATP synthase	Strong Purifying Selection	Not Significant
MN200369	atpI	OR460025	atpI	0.0053412	0.0525529	0.101635	ATPI	ATP synthase	Strong Purifying Selection	Not Significant
OR909686	atpI	MW683324	atpI	0.00534035	0.0525804	0.101565	ATPI	ATP synthase	Strong Purifying Selection	Not Significant
OR713737	atpI	MW683324	atpI	0.00533996	0.052593	0.101534	ATPI	ATP synthase	Strong Purifying Selection	Not Significant
MW375129	atpI	MW683324	atpI	0.00533996	0.052593	0.101534	ATPI	ATP synthase	Strong Purifying Selection	Not Significant
PP094516	atpI	MW683324	atpI	0.00533996	0.052593	0.101534	ATPI	ATP synthase	Strong Purifying Selection	Not Significant
OR909686	atpI	MN200369	atpI	0.00533996	0.052593	0.101534	ATPI	ATP synthase	Strong Purifying Selection	Not Significant
OR909686	atpI	MN200381	atpI	0.00533996	0.052593	0.101534	ATPI	ATP synthase	Strong Purifying Selection	Not Significant
MW683324	atpI	OR713738	atpI	0.00533996	0.052593	0.101534	ATPI	ATP synthase	Strong Purifying Selection	Not Significant
OR713741	atpI	MN200381	atpI	0.00533957	0.0526056	0.101502	ATPI	ATP synthase	Strong Purifying Selection	Not Significant
PV424006	atpI	MN200381	atpI	0.00533957	0.0526056	0.101502	ATPI	ATP synthase	Strong Purifying Selection	Not Significant
MN200369	atpI	MH979332	atpI	0.00533957	0.0526056	0.101502	ATPI	ATP synthase	Strong Purifying Selection	Not Significant
MN047293	atpI	MW683324	atpI	0.00623983	0.0615276	0.101415	ATPI	ATP synthase	Strong Purifying Selection	Not Significant
ON969396	atpI	MN200381	atpI	0.00623937	0.0615424	0.101383	ATPI	ATP synthase	Strong Purifying Selection	Not Significant
OR713740	atpI	MN200369	atpI	0.00533632	0.0527112	0.101237	ATPI	ATP synthase	Strong Purifying Selection	Not Significant
MG925366	atpI	OR909686	atpI	0.00623366	0.0617285	0.100985	ATPI	ATP synthase	Strong Purifying Selection	Not Significant
MG925366	atpI	OR713741	atpI	0.00623321	0.0617434	0.100953	ATPI	ATP synthase	Strong Purifying Selection	Not Significant
MG925366	atpI	PV424006	atpI	0.00623321	0.0617434	0.100953	ATPI	ATP synthase	Strong Purifying Selection	Not Significant
MG925366	atpI	ON969396	atpI	0.00713497	0.0707614	0.100831	ATPI	ATP synthase	Strong Purifying Selection	Not Significant
OR713740	atpI	OR713739	atpI	0.00532982	0.0529237	0.100708	ATPI	ATP synthase	Strong Purifying Selection	Not Significant
OR909688	atpA	ON969396	atpA	0.00701709	0.0697038	0.10067	ATPA	ATP synthase	Strong Purifying Selection	Not Significant
PQ279223	atpA	JX087681	atpA	0.00613403	0.0610625	0.100455	ATPA	ATP synthase	Strong Purifying Selection	Not Significant
KJ566305	atpA	MW683324	atpA	0.00613403	0.0610625	0.100455	ATPA	ATP synthase	Strong Purifying Selection	Not Significant
JX087681	atpA	MW375125	atpA	0.00789616	0.078607	0.100451	ATPA	ATP synthase	Strong Purifying Selection	Not Significant
JX087681	atpA	OR460026	atpA	0.00701337	0.0698218	0.100447	ATPA	ATP synthase	Strong Purifying Selection	Not Significant
MN047293	atpA	MW375127	atpA	0.00525765	0.0523435	0.100445	ATPA	ATP synthase	Strong Purifying Selection	Not Significant
MN200381	atpB	MH979332	atpB	0.00714169	0.0711146	0.100425	ATPB	ATP synthase	Strong Purifying Selection	Not Significant
MG925366	atpB	KJ566305	atpB	0.00624574	0.0622008	0.100412	ATPB	ATP synthase	Strong Purifying Selection	Not Significant
MG925366	atpB	KP168671	atpB	0.00625831	0.0623329	0.100401	ATPB	ATP synthase	Strong Purifying Selection	Not Significant
MW375127	atpA	OR460024	atpA	0.00525705	0.0523623	0.100398	ATPA	ATP synthase	Strong Purifying Selection	Not Significant
MG925366	atpB	MW375125	atpB	0.0062455	0.0622083	0.100397	ATPB	ATP synthase	Strong Purifying Selection	Not Significant
KJ566305	atpA	PV424006	atpA	0.00525685	0.0523684	0.100382	ATPA	ATP synthase	Strong Purifying Selection	Not Significant
PQ279222	atpI	MW191791	atpI	0.00712739	0.0710112	0.10037	ATPI	ATP synthase	Strong Purifying Selection	Not Significant
MW191791	atpI	OR460026	atpI	0.00712739	0.0710112	0.10037	ATPI	ATP synthase	Strong Purifying Selection	Not Significant
PV424006	atpA	MW191791	atpA	0.00789436	0.0786646	0.100355	ATPA	ATP synthase	Strong Purifying Selection	Not Significant
JX087681	atpA	MW375130	atpA	0.00789347	0.0786929	0.100307	ATPA	ATP synthase	Strong Purifying Selection	Not Significant
MW375130	atpA	PV424006	atpA	0.00525586	0.0523996	0.100304	ATPA	ATP synthase	Strong Purifying Selection	Not Significant
MW375126	atpB	PV424006	atpB	0.00624359	0.0622688	0.100268	ATPB	ATP synthase	Strong Purifying Selection	Not Significant
MW683324	atpB	MH979332	atpB	0.00713896	0.0712014	0.100264	ATPB	ATP synthase	Strong Purifying Selection	Not Significant
MG925366	atpB	OR909688	atpB	0.00535092	0.0533896	0.100224	ATPB	ATP synthase	Strong Purifying Selection	Not Significant
MG925366	atpB	MW375128	atpB	0.00535092	0.0533896	0.100224	ATPB	ATP synthase	Strong Purifying Selection	Not Significant
MG925366	atpB	MW375127	atpB	0.00535092	0.0533896	0.100224	ATPB	ATP synthase	Strong Purifying Selection	Not Significant
MG925366	atpB	OR713739	atpB	0.00535071	0.0533959	0.100208	ATPB	ATP synthase	Strong Purifying Selection	Not Significant
OR909688	atpB	ON969396	atpB	0.0053503	0.053409	0.100176	ATPB	ATP synthase	Strong Purifying Selection	Not Significant
MW375127	atpB	ON969396	atpB	0.0053503	0.053409	0.100176	ATPB	ATP synthase	Strong Purifying Selection	Not Significant
PQ279222	atpB	MW375126	atpB	0.0053501	0.0534154	0.10016	ATPB	ATP synthase	Strong Purifying Selection	Not Significant
PQ279223	atpB	MW375126	atpB	0.0053501	0.0534154	0.10016	ATPB	ATP synthase	Strong Purifying Selection	Not Significant
ON969396	atpB	OR713739	atpB	0.0053501	0.0534154	0.10016	ATPB	ATP synthase	Strong Purifying Selection	Not Significant
PQ279223	atpB	MH979332	atpB	0.00534948	0.0534348	0.100112	ATPB	ATP synthase	Strong Purifying Selection	Not Significant
OR713741	atpB	ON969396	atpB	0.00534948	0.0534348	0.100112	ATPB	ATP synthase	Strong Purifying Selection	Not Significant
MW375127	atpI	MW191791	atpI	0.00712304	0.0711555	0.100105	ATPI	ATP synthase	Strong Purifying Selection	Not Significant
OR909686	atpB	OR460022	atpB	0.00534928	0.0534412	0.100097	ATPB	ATP synthase	Strong Purifying Selection	Not Significant
MN047293	atpA	KP202881	atpA	0.00526325	0.0526024	0.100057	ATPA	ATP synthase	Strong Purifying Selection	Not Significant
MW375129	atpB	PV424006	atpB	0.00534846	0.053467	0.100033	ATPB	ATP synthase	Strong Purifying Selection	Not Significant
JX087681	atpH	OR460025	atpH	0.0113981	0.113987	0.0999948	ATPH	ATP synthase	Strong Purifying Selection	Not Significant
MW375125	atpA	OR460025	atpA	0.00437931	0.0438164	0.0999469	ATPA	ATP synthase	Strong Purifying Selection	Not Significant
PQ279222	atpB	KP205432	atpB	0.00445917	0.0446172	0.0999429	ATPB	ATP synthase	Strong Purifying Selection	Not Significant
KP205432	atpA	OR460023	atpA	0.00437897	0.0438268	0.0999153	ATPA	ATP synthase	Strong Purifying Selection	Not Significant
OR713737	atpA	OR460023	atpA	0.00437831	0.0438476	0.0998529	ATPA	ATP synthase	Strong Purifying Selection	Not Significant
PP094516	atpA	OR460023	atpA	0.00437831	0.0438476	0.0998529	ATPA	ATP synthase	Strong Purifying Selection	Not Significant
OR713738	atpA	OR460023	atpA	0.00437831	0.0438476	0.0998529	ATPA	ATP synthase	Strong Purifying Selection	Not Significant
OR909686	atpA	OR460026	atpA	0.00437815	0.0438527	0.0998375	ATPA	ATP synthase	Strong Purifying Selection	Not Significant
PQ279223	atpB	MW191791	atpB	0.00536752	0.0537722	0.0998197	ATPB	ATP synthase	Strong Purifying Selection	Not Significant
MW375128	atpA	OR460026	atpA	0.00437765	0.0438684	0.0997905	ATPA	ATP synthase	Strong Purifying Selection	Not Significant
MW375126	atpA	KP205432	atpA	0.00437731	0.0438789	0.0997589	ATPA	ATP synthase	Strong Purifying Selection	Not Significant
MW375125	atpB	KP202881	atpB	0.00445695	0.0446867	0.0997379	ATPB	ATP synthase	Strong Purifying Selection	Not Significant
OR713737	atpA	MW375126	atpA	0.00437665	0.0438997	0.0996965	ATPA	ATP synthase	Strong Purifying Selection	Not Significant
PP094516	atpA	MW375126	atpA	0.00437665	0.0438997	0.0996965	ATPA	ATP synthase	Strong Purifying Selection	Not Significant
MW375126	atpA	OR713738	atpA	0.00437665	0.0438997	0.0996965	ATPA	ATP synthase	Strong Purifying Selection	Not Significant
KJ566305	atpB	Seq21	atpB	0.00445644	0.0447028	0.0996903	ATPB	ATP synthase	Strong Purifying Selection	Not Significant
OR909687	atpA	KP202881	atpA	0.00438513	0.0439953	0.0996725	ATPA	ATP synthase	Strong Purifying Selection	Not Significant
PQ279222	atpB	MW375129	atpB	0.00445576	0.0447243	0.0996272	ATPB	ATP synthase	Strong Purifying Selection	Not Significant
PQ279223	atpB	MW375129	atpB	0.00445576	0.0447243	0.0996272	ATPB	ATP synthase	Strong Purifying Selection	Not Significant
OR460025	atpA	OR713739	atpA	0.0043755	0.043936	0.0995881	ATPA	ATP synthase	Strong Purifying Selection	Not Significant
PQ279222	atpB	OR713740	atpB	0.00445524	0.0447405	0.0995797	ATPB	ATP synthase	Strong Purifying Selection	Not Significant
PQ279223	atpB	OR713740	atpB	0.00445524	0.0447405	0.0995797	ATPB	ATP synthase	Strong Purifying Selection	Not Significant
MW191791	atpI	KP205432	atpI	0.00892532	0.0896823	0.0995216	ATPI	ATP synthase	Strong Purifying Selection	Not Significant
MW375130	atpB	MN200369	atpB	0.00546227	0.0549564	0.0993926	ATPB	ATP synthase	Strong Purifying Selection	Not Significant
OR713741	atpI	MW191791	atpI	0.00891442	0.0900516	0.0989923	ATPI	ATP synthase	Strong Purifying Selection	Not Significant
PQ279222	atpA	MW375127	atpA	0.00350219	0.0353785	0.098992	ATPA	ATP synthase	Strong Purifying Selection	Not Significant
MW191791	atpI	ON969396	atpI	0.00982144	0.0993478	0.0988592	ATPI	ATP synthase	Strong Purifying Selection	Not Significant
PQ279223	atpA	OR909686	atpA	0.003501	0.035416	0.0988537	ATPA	ATP synthase	Strong Purifying Selection	Not Significant
MW375129	atpA	OR460023	atpA	0.003501	0.035416	0.0988537	ATPA	ATP synthase	Strong Purifying Selection	Not Significant
OR909686	atpA	OR460022	atpA	0.00350087	0.0354201	0.0988385	ATPA	ATP synthase	Strong Purifying Selection	Not Significant
PQ279223	atpA	MW375128	atpA	0.0035006	0.0354285	0.0988074	ATPA	ATP synthase	Strong Purifying Selection	Not Significant
MW375128	atpA	OR460022	atpA	0.00350047	0.0354327	0.0987922	ATPA	ATP synthase	Strong Purifying Selection	Not Significant
OR909688	atpB	KP202881	atpB	0.00356399	0.0360854	0.0987654	ATPB	ATP synthase	Strong Purifying Selection	Not Significant
KP202881	atpB	MW375127	atpB	0.00356399	0.0360854	0.0987654	ATPB	ATP synthase	Strong Purifying Selection	Not Significant
KP202881	atpB	OR713739	atpB	0.00356385	0.0360896	0.09875	ATPB	ATP synthase	Strong Purifying Selection	Not Significant
OR713741	atpB	KP202881	atpB	0.00356344	0.0361026	0.0987032	ATPB	ATP synthase	Strong Purifying Selection	Not Significant
OR909688	atpB	MW375126	atpB	0.00356249	0.0361328	0.0985942	ATPB	ATP synthase	Strong Purifying Selection	Not Significant
MW375128	atpB	MW375126	atpB	0.00356249	0.0361328	0.0985942	ATPB	ATP synthase	Strong Purifying Selection	Not Significant
MW191791	atpI	OR713739	atpI	0.0107109	0.109409	0.0978976	ATPI	ATP synthase	Strong Purifying Selection	Not Significant
MW375125	atpA	KP205432	atpA	0.00262441	0.0270871	0.096888	ATPA	ATP synthase	Strong Purifying Selection	Not Significant
OR713737	atpA	MW375125	atpA	0.00262402	0.0270998	0.096828	ATPA	ATP synthase	Strong Purifying Selection	Not Significant
PP094516	atpA	MW375125	atpA	0.00262402	0.0270998	0.096828	ATPA	ATP synthase	Strong Purifying Selection	Not Significant
MW375125	atpA	OR713738	atpA	0.00262402	0.0270998	0.096828	ATPA	ATP synthase	Strong Purifying Selection	Not Significant
Seq21	atpB	KP168671	atpB	0.00267605	0.0276828	0.0966682	ATPB	ATP synthase	Strong Purifying Selection	Not Significant
OR460024	atpA	OR460023	atpA	0.00262293	0.0271346	0.0966636	ATPA	ATP synthase	Strong Purifying Selection	Not Significant
OR909688	atpB	MW375129	atpB	0.00267028	0.0276386	0.0966139	ATPB	ATP synthase	Strong Purifying Selection	Not Significant
MW375128	atpB	MW375129	atpB	0.00267028	0.0276386	0.0966139	ATPB	ATP synthase	Strong Purifying Selection	Not Significant
MW375129	atpB	MW375127	atpB	0.00267028	0.0276386	0.0966139	ATPB	ATP synthase	Strong Purifying Selection	Not Significant
JX087681	atpA	MW375127	atpA	0.00701708	0.0726317	0.0966118	ATPA	ATP synthase	Strong Purifying Selection	Not Significant
JX087681	atpB	OR460024	atpB	0.00803768	0.0831964	0.096611	ATPB	ATP synthase	Strong Purifying Selection	Not Significant
OR713740	atpB	MW375127	atpB	0.00266997	0.0276485	0.0965683	ATPB	ATP synthase	Strong Purifying Selection	Not Significant
JX087681	atpB	OR460025	atpB	0.00803584	0.0832576	0.0965178	ATPB	ATP synthase	Strong Purifying Selection	Not Significant
ON969396	atpA	KP205432	atpA	0.00701497	0.0727015	0.09649	ATPA	ATP synthase	Strong Purifying Selection	Not Significant
OR713737	atpA	ON969396	atpA	0.00701391	0.0727367	0.0964287	ATPA	ATP synthase	Strong Purifying Selection	Not Significant
PP094516	atpA	ON969396	atpA	0.00701391	0.0727367	0.0964287	ATPA	ATP synthase	Strong Purifying Selection	Not Significant
ON969396	atpA	OR713738	atpA	0.00701391	0.0727367	0.0964287	ATPA	ATP synthase	Strong Purifying Selection	Not Significant
MW375126	atpB	MN200381	atpB	0.00714252	0.074077	0.0964202	ATPB	ATP synthase	Strong Purifying Selection	Not Significant
OR460026	atpB	MH979332	atpB	0.00714061	0.0741402	0.0963123	ATPB	ATP synthase	Strong Purifying Selection	Not Significant
MW375126	atpA	MN200380	atpA	0.0100879	0.104754	0.0963012	ATPA	ATP synthase	Strong Purifying Selection	Not Significant
MW375126	atpB	MW683324	atpB	0.00713979	0.0741676	0.0962656	ATPB	ATP synthase	Strong Purifying Selection	Not Significant
MG925366	atpB	KP205432	atpB	0.00624933	0.0650357	0.0960908	ATPB	ATP synthase	Strong Purifying Selection	Not Significant
JX087681	atpA	OR460023	atpA	0.00613403	0.0639598	0.0959045	ATPA	ATP synthase	Strong Purifying Selection	Not Significant
JX087681	atpA	OR460022	atpA	0.0061338	0.0639673	0.0958896	ATPA	ATP synthase	Strong Purifying Selection	Not Significant
MW375129	atpB	MN200381	atpB	0.00624597	0.0651467	0.0958755	ATPB	ATP synthase	Strong Purifying Selection	Not Significant
MG925366	atpB	MW375123	atpB	0.00624574	0.0651545	0.0958604	ATPB	ATP synthase	Strong Purifying Selection	Not Significant
MN047293	atpA	MW375126	atpA	0.00613287	0.0639981	0.095829	ATPA	ATP synthase	Strong Purifying Selection	Not Significant
MG925366	atpB	OR713740	atpB	0.00624382	0.065218	0.0957377	ATPB	ATP synthase	Strong Purifying Selection	Not Significant
PV424006	atpB	MW191791	atpB	0.00626393	0.0656655	0.0953915	ATPB	ATP synthase	Strong Purifying Selection	Not Significant
OR909688	atpA	MN200381	atpA	0.00525645	0.055242	0.0951532	ATPA	ATP synthase	Strong Purifying Selection	Not Significant
MN047293	atpA	KP168671	atpA	0.00525487	0.0552944	0.0950344	ATPA	ATP synthase	Strong Purifying Selection	Not Significant
OR460024	atpA	KP205432	atpA	0.00525466	0.0553013	0.0950188	ATPA	ATP synthase	Strong Purifying Selection	Not Significant
KJ566305	atpB	OR460022	atpB	0.0053501	0.0563349	0.0949695	ATPB	ATP synthase	Strong Purifying Selection	Not Significant
OR713737	atpA	OR460024	atpA	0.00525387	0.0553277	0.094959	ATPA	ATP synthase	Strong Purifying Selection	Not Significant
MG925366	atpA	MW375125	atpA	0.00525387	0.0553277	0.094959	ATPA	ATP synthase	Strong Purifying Selection	Not Significant
PP094516	atpA	OR460024	atpA	0.00525387	0.0553277	0.094959	ATPA	ATP synthase	Strong Purifying Selection	Not Significant
OR460024	atpA	OR713738	atpA	0.00525387	0.0553277	0.094959	ATPA	ATP synthase	Strong Purifying Selection	Not Significant
MW375126	atpB	Seq21	atpB	0.00534989	0.0563416	0.0949546	ATPB	ATP synthase	Strong Purifying Selection	Not Significant
MG925366	atpA	OR909687	atpA	0.00525307	0.0553542	0.0948992	ATPA	ATP synthase	Strong Purifying Selection	Not Significant
MG925366	atpA	OR909686	atpA	0.00525307	0.0553542	0.0948992	ATPA	ATP synthase	Strong Purifying Selection	Not Significant
Seq21	atpB	MW191791	atpB	0.00536732	0.0567188	0.0946304	ATPB	ATP synthase	Strong Purifying Selection	Not Significant
MW375130	atpB	MN200381	atpB	0.00546439	0.0578917	0.09439	ATPB	ATP synthase	Strong Purifying Selection	Not Significant
Seq21	atpA	KP205432	atpA	0.00437964	0.0466308	0.0939215	ATPA	ATP synthase	Strong Purifying Selection	Not Significant
OR713737	atpA	Seq21	atpA	0.00437897	0.046653	0.0938627	ATPA	ATP synthase	Strong Purifying Selection	Not Significant
PP094516	atpA	Seq21	atpA	0.00437897	0.046653	0.0938627	ATPA	ATP synthase	Strong Purifying Selection	Not Significant
Seq21	atpA	OR713738	atpA	0.00437897	0.046653	0.0938627	ATPA	ATP synthase	Strong Purifying Selection	Not Significant
OR909687	atpA	KP168671	atpA	0.00437815	0.0466806	0.0937895	ATPA	ATP synthase	Strong Purifying Selection	Not Significant
KP202881	atpB	MW375123	atpB	0.00445712	0.0475644	0.0937072	ATPB	ATP synthase	Strong Purifying Selection	Not Significant
MW375125	atpA	KP202881	atpA	0.00438579	0.0468104	0.0936927	ATPA	ATP synthase	Strong Purifying Selection	Not Significant
MW375129	atpA	MW683324	atpA	0.00437633	0.0467417	0.093628	ATPA	ATP synthase	Strong Purifying Selection	Not Significant
MW375129	atpA	OR460024	atpA	0.00437616	0.0467471	0.0936135	ATPA	ATP synthase	Strong Purifying Selection	Not Significant
MW375128	atpA	MW683324	atpA	0.00437583	0.0467584	0.0935838	ATPA	ATP synthase	Strong Purifying Selection	Not Significant
MW375129	atpB	Seq21	atpB	0.00445559	0.0476158	0.0935738	ATPB	ATP synthase	Strong Purifying Selection	Not Significant
OR713740	atpA	MN200380	atpA	0.0100879	0.10784	0.0935451	ATPA	ATP synthase	Strong Purifying Selection	Not Significant
MW375126	atpB	MW375123	atpB	0.00445524	0.0476274	0.0935437	ATPB	ATP synthase	Strong Purifying Selection	Not Significant
OR713740	atpB	Seq21	atpB	0.00445508	0.0476331	0.0935291	ATPB	ATP synthase	Strong Purifying Selection	Not Significant
MN047293	atpB	MN200369	atpB	0.00445456	0.0476503	0.0934844	ATPB	ATP synthase	Strong Purifying Selection	Not Significant
PV424006	atpB	ON969396	atpB	0.00445456	0.0476503	0.0934844	ATPB	ATP synthase	Strong Purifying Selection	Not Significant
MN047293	atpA	MG925366	atpA	0.00437335	0.0468417	0.0933646	ATPA	ATP synthase	Strong Purifying Selection	Not Significant
KP202881	atpA	OR713739	atpA	0.00438197	0.0469389	0.0933547	ATPA	ATP synthase	Strong Purifying Selection	Not Significant
OR713741	atpA	MW191791	atpA	0.00789375	0.0846332	0.0932701	ATPA	ATP synthase	Strong Purifying Selection	Not Significant
JX087681	atpB	OR460023	atpB	0.00803768	0.0862365	0.0932051	ATPB	ATP synthase	Strong Purifying Selection	Not Significant
OR909688	atpA	MW375127	atpA	0.00174971	0.0188205	0.0929682	ATPA	ATP synthase	Strong Purifying Selection	Not Significant
OR460026	atpA	OR460025	atpA	0.00174833	0.0188664	0.0926687	ATPA	ATP synthase	Strong Purifying Selection	Not Significant
PQ279222	atpB	KP202881	atpB	0.00177988	0.0192146	0.0926314	ATPB	ATP synthase	Strong Purifying Selection	Not Significant
PQ279223	atpB	KP202881	atpB	0.00177988	0.0192146	0.0926314	ATPB	ATP synthase	Strong Purifying Selection	Not Significant
MG925366	atpI	OR713739	atpI	0.00802427	0.0866484	0.0926072	ATPI	ATP synthase	Strong Purifying Selection	Not Significant
OR460026	atpB	OR460023	atpB	0.00177954	0.0192259	0.0925594	ATPB	ATP synthase	Strong Purifying Selection	Not Significant
MN200381	atpI	OR713739	atpI	0.00712843	0.0772062	0.0923298	ATPI	ATP synthase	Strong Purifying Selection	Not Significant
MN200369	atpI	ON969396	atpI	0.00623937	0.0676758	0.0921951	ATPI	ATP synthase	Strong Purifying Selection	Not Significant
MW375127	atpA	OR460025	atpA	0.00350259	0.0381568	0.0917946	ATPA	ATP synthase	Strong Purifying Selection	Not Significant
JX087681	atpA	Seq21	atpA	0.00613496	0.0668361	0.0917911	ATPA	ATP synthase	Strong Purifying Selection	Not Significant
MW375129	atpA	ON969396	atpA	0.00613427	0.0668599	0.0917482	ATPA	ATP synthase	Strong Purifying Selection	Not Significant
KJ566305	atpA	MN200381	atpA	0.00613403	0.0668683	0.0917331	ATPA	ATP synthase	Strong Purifying Selection	Not Significant
KJ566305	atpA	MN200369	atpA	0.0061338	0.0668762	0.0917187	ATPA	ATP synthase	Strong Purifying Selection	Not Significant
ON969396	atpI	OR713739	atpI	0.00623176	0.0679501	0.0917108	ATPI	ATP synthase	Strong Purifying Selection	Not Significant
MW375128	atpA	ON969396	atpA	0.00613357	0.0668842	0.0917044	ATPA	ATP synthase	Strong Purifying Selection	Not Significant
MW375129	atpA	Seq21	atpA	0.00350153	0.0381928	0.0916803	ATPA	ATP synthase	Strong Purifying Selection	Not Significant
MW375128	atpA	Seq21	atpA	0.00350113	0.0382064	0.0916374	ATPA	ATP synthase	Strong Purifying Selection	Not Significant
OR909686	atpA	OR460023	atpA	0.003501	0.0382108	0.0916233	ATPA	ATP synthase	Strong Purifying Selection	Not Significant
MW375123	atpH	MN200380	atpH	0.00570247	0.062241	0.0916191	ATPH	ATP synthase	Strong Purifying Selection	Not Significant
MW375126	atpB	OR460022	atpB	0.00624431	0.0681695	0.0915997	ATPB	ATP synthase	Strong Purifying Selection	Not Significant
MW375128	atpA	OR460023	atpA	0.0035006	0.0382244	0.0915803	ATPA	ATP synthase	Strong Purifying Selection	Not Significant
MG925366	atpI	OR713740	atpI	0.0062294	0.0680355	0.0915611	ATPI	ATP synthase	Strong Purifying Selection	Not Significant
MN047293	atpH	MN200380	atpH	0.00570094	0.0622865	0.0915277	ATPH	ATP synthase	Strong Purifying Selection	Not Significant
PQ279223	atpH	MN200380	atpH	0.00570094	0.0622865	0.0915277	ATPH	ATP synthase	Strong Purifying Selection	Not Significant
MW375128	atpH	MN200380	atpH	0.00570094	0.0622865	0.0915277	ATPH	ATP synthase	Strong Purifying Selection	Not Significant
MW375130	atpH	MN200380	atpH	0.00570094	0.0622865	0.0915277	ATPH	ATP synthase	Strong Purifying Selection	Not Significant
KP202881	atpH	MN200380	atpH	0.00570094	0.0622865	0.0915277	ATPH	ATP synthase	Strong Purifying Selection	Not Significant
MW375126	atpH	MN200380	atpH	0.00570094	0.0622865	0.0915277	ATPH	ATP synthase	Strong Purifying Selection	Not Significant
Seq21	atpH	MN200380	atpH	0.00570094	0.0622865	0.0915277	ATPH	ATP synthase	Strong Purifying Selection	Not Significant
MW191791	atpH	OR460025	atpH	0.00570094	0.0622865	0.0915277	ATPH	ATP synthase	Strong Purifying Selection	Not Significant
MN200369	atpH	OR460025	atpH	0.00570094	0.0622865	0.0915277	ATPH	ATP synthase	Strong Purifying Selection	Not Significant
KP168671	atpH	MN200380	atpH	0.00570094	0.0622865	0.0915277	ATPH	ATP synthase	Strong Purifying Selection	Not Significant
MN200380	atpH	OR460025	atpH	0.00570094	0.0622865	0.0915277	ATPH	ATP synthase	Strong Purifying Selection	Not Significant
PV424006	atpB	MH979332	atpB	0.00624287	0.0682197	0.0915112	ATPB	ATP synthase	Strong Purifying Selection	Not Significant
OR713741	atpA	MW375130	atpA	0.00349954	0.0382605	0.0914662	ATPA	ATP synthase	Strong Purifying Selection	Not Significant
MG925366	atpA	OR460024	atpA	0.00612916	0.0670377	0.0914286	ATPA	ATP synthase	Strong Purifying Selection	Not Significant
MW375129	atpB	MW375123	atpB	0.00356208	0.0389998	0.0913358	ATPB	ATP synthase	Strong Purifying Selection	Not Significant
MH979332	atpB	OR713739	atpB	0.00356194	0.0390044	0.0913216	ATPB	ATP synthase	Strong Purifying Selection	Not Significant
OR909687	atpA	OR713739	atpA	0.00349809	0.0383103	0.0913092	ATPA	ATP synthase	Strong Purifying Selection	Not Significant
OR909686	atpA	OR713739	atpA	0.00349809	0.0383103	0.0913092	ATPA	ATP synthase	Strong Purifying Selection	Not Significant
Seq21	atpI	MW683324	atpI	0.00534322	0.0585532	0.0912542	ATPI	ATP synthase	Strong Purifying Selection	Not Significant
KP202881	atpI	MW683324	atpI	0.00534159	0.058612	0.0911347	ATPI	ATP synthase	Strong Purifying Selection	Not Significant
MW683324	atpI	KP168671	atpI	0.00534159	0.058612	0.0911347	ATPI	ATP synthase	Strong Purifying Selection	Not Significant
MW683324	atpI	OR460025	atpI	0.00534159	0.058612	0.0911347	ATPI	ATP synthase	Strong Purifying Selection	Not Significant
MW683324	atpI	MH979332	atpI	0.00533996	0.058671	0.0910154	ATPI	ATP synthase	Strong Purifying Selection	Not Significant
OR713741	atpI	MN200369	atpI	0.00533957	0.0586851	0.0909869	ATPI	ATP synthase	Strong Purifying Selection	Not Significant
PV424006	atpI	MN200369	atpI	0.00533957	0.0586851	0.0909869	ATPI	ATP synthase	Strong Purifying Selection	Not Significant
KP205432	atpI	OR713739	atpI	0.00533957	0.0586851	0.0909869	ATPI	ATP synthase	Strong Purifying Selection	Not Significant
MG925366	atpH	OR909687	atpH	0.0056899	0.0626188	0.0908656	ATPH	ATP synthase	Strong Purifying Selection	Not Significant
OR909687	atpH	MW683324	atpH	0.0056899	0.0626188	0.0908656	ATPH	ATP synthase	Strong Purifying Selection	Not Significant
OR909687	atpH	MW375123	atpH	0.0056899	0.0626188	0.0908656	ATPH	ATP synthase	Strong Purifying Selection	Not Significant
OR909687	atpH	MN200381	atpH	0.0056899	0.0626188	0.0908656	ATPH	ATP synthase	Strong Purifying Selection	Not Significant
MN047293	atpH	OR909687	atpH	0.00568839	0.0626646	0.0907752	ATPH	ATP synthase	Strong Purifying Selection	Not Significant
PQ279223	atpH	OR909687	atpH	0.00568839	0.0626646	0.0907752	ATPH	ATP synthase	Strong Purifying Selection	Not Significant
MW375128	atpH	OR909687	atpH	0.00568839	0.0626646	0.0907752	ATPH	ATP synthase	Strong Purifying Selection	Not Significant
MW375130	atpH	OR909687	atpH	0.00568839	0.0626646	0.0907752	ATPH	ATP synthase	Strong Purifying Selection	Not Significant
OR909687	atpH	KP202881	atpH	0.00568839	0.0626646	0.0907752	ATPH	ATP synthase	Strong Purifying Selection	Not Significant
OR909687	atpH	MW375126	atpH	0.00568839	0.0626646	0.0907752	ATPH	ATP synthase	Strong Purifying Selection	Not Significant
OR909687	atpH	Seq21	atpH	0.00568839	0.0626646	0.0907752	ATPH	ATP synthase	Strong Purifying Selection	Not Significant
OR909687	atpH	KP168671	atpH	0.00568839	0.0626646	0.0907752	ATPH	ATP synthase	Strong Purifying Selection	Not Significant
OR713740	atpI	MN200381	atpI	0.00533632	0.0588034	0.0907485	ATPI	ATP synthase	Strong Purifying Selection	Not Significant
MW191791	atpA	ON969396	atpA	0.00877334	0.0967697	0.0906621	ATPA	ATP synthase	Strong Purifying Selection	Not Significant
KP205432	atpB	OR460022	atpB	0.00535317	0.0591582	0.0904891	ATPB	ATP synthase	Strong Purifying Selection	Not Significant
ON969396	atpA	OR460025	atpA	0.00525527	0.058155	0.0903666	ATPA	ATP synthase	Strong Purifying Selection	Not Significant
MN047293	atpA	OR460026	atpA	0.00525487	0.0581691	0.0903378	ATPA	ATP synthase	Strong Purifying Selection	Not Significant
MW683324	atpA	KP205432	atpA	0.00525486	0.0581695	0.090337	ATPA	ATP synthase	Strong Purifying Selection	Not Significant
MW375128	atpB	ON969396	atpB	0.0053503	0.0592588	0.090287	ATPB	ATP synthase	Strong Purifying Selection	Not Significant
OR713737	atpA	MW683324	atpA	0.00525406	0.0581974	0.0902801	ATPA	ATP synthase	Strong Purifying Selection	Not Significant
PP094516	atpA	MW683324	atpA	0.00525406	0.0581974	0.0902801	ATPA	ATP synthase	Strong Purifying Selection	Not Significant
MW683324	atpA	OR713738	atpA	0.00525406	0.0581974	0.0902801	ATPA	ATP synthase	Strong Purifying Selection	Not Significant
MG925366	atpB	OR713741	atpB	0.0053501	0.0592658	0.0902728	ATPB	ATP synthase	Strong Purifying Selection	Not Significant
OR460026	atpB	ON969396	atpB	0.00534989	0.0592729	0.0902586	ATPB	ATP synthase	Strong Purifying Selection	Not Significant
PQ279222	atpB	MH979332	atpB	0.00534948	0.0592875	0.0902294	ATPB	ATP synthase	Strong Purifying Selection	Not Significant
MW375129	atpB	OR460022	atpB	0.00534907	0.0593017	0.0902011	ATPB	ATP synthase	Strong Purifying Selection	Not Significant
OR713740	atpB	OR460022	atpB	0.00534846	0.0593234	0.0901577	ATPB	ATP synthase	Strong Purifying Selection	Not Significant
MG925366	atpA	MW375130	atpA	0.00525208	0.058267	0.0901383	ATPA	ATP synthase	Strong Purifying Selection	Not Significant
MW683324	atpA	OR713739	atpA	0.00525089	0.0583091	0.0900526	ATPA	ATP synthase	Strong Purifying Selection	Not Significant
PQ279222	atpB	MW191791	atpB	0.00536752	0.0596633	0.0899635	ATPB	ATP synthase	Strong Purifying Selection	Not Significant
MG925366	atpI	PQ279223	atpI	0.00444971	0.0494852	0.0899199	ATPI	ATP synthase	Strong Purifying Selection	Not Significant
MG925366	atpI	OR460023	atpI	0.00444971	0.0494852	0.0899199	ATPI	ATP synthase	Strong Purifying Selection	Not Significant
MG925366	atpI	OR460022	atpI	0.00444971	0.0494852	0.0899199	ATPI	ATP synthase	Strong Purifying Selection	Not Significant
Seq21	atpI	ON969396	atpI	0.00444835	0.0495347	0.0898028	ATPI	ATP synthase	Strong Purifying Selection	Not Significant
MW375130	atpB	OR460024	atpB	0.00546397	0.0609219	0.0896882	ATPB	ATP synthase	Strong Purifying Selection	Not Significant
KP202881	atpI	ON969396	atpI	0.004447	0.0495842	0.0896858	ATPI	ATP synthase	Strong Purifying Selection	Not Significant
ON969396	atpI	KP168671	atpI	0.004447	0.0495842	0.0896858	ATPI	ATP synthase	Strong Purifying Selection	Not Significant
ON969396	atpI	OR460025	atpI	0.004447	0.0495842	0.0896858	ATPI	ATP synthase	Strong Purifying Selection	Not Significant
OR909687	atpB	MW375123	atpB	0.00311541	0.0347395	0.0896794	ATPB	ATP synthase	Strong Purifying Selection	Not Significant
MW375130	atpB	OR460025	atpB	0.0054627	0.0609672	0.0896006	ATPB	ATP synthase	Strong Purifying Selection	Not Significant
MW375130	atpB	MW683324	atpB	0.00546227	0.0609827	0.0895708	ATPB	ATP synthase	Strong Purifying Selection	Not Significant
ON969396	atpI	MH979332	atpI	0.00444564	0.0496338	0.0895688	ATPI	ATP synthase	Strong Purifying Selection	Not Significant
MN047293	atpI	OR713740	atpI	0.00444294	0.0497334	0.0893351	ATPI	ATP synthase	Strong Purifying Selection	Not Significant
PQ279223	atpB	KP205432	atpB	0.00445917	0.0503857	0.0885007	ATPB	ATP synthase	Strong Purifying Selection	Not Significant
MW375125	atpA	KP168671	atpA	0.00437881	0.0494956	0.0884687	ATPA	ATP synthase	Strong Purifying Selection	Not Significant
PV424006	atpA	KP205432	atpA	0.00437831	0.0495133	0.088427	ATPA	ATP synthase	Strong Purifying Selection	Not Significant
OR909687	atpA	OR460026	atpA	0.00437815	0.0495191	0.0884133	ATPA	ATP synthase	Strong Purifying Selection	Not Significant
OR713737	atpA	PV424006	atpA	0.00437765	0.0495368	0.0883716	ATPA	ATP synthase	Strong Purifying Selection	Not Significant
PP094516	atpA	PV424006	atpA	0.00437765	0.0495368	0.0883716	ATPA	ATP synthase	Strong Purifying Selection	Not Significant
PV424006	atpA	OR713738	atpA	0.00437765	0.0495368	0.0883716	ATPA	ATP synthase	Strong Purifying Selection	Not Significant
MW375123	atpE	OR460024	atpE	0.00661388	0.0748453	0.0883673	ATPE	ATP synthase	Strong Purifying Selection	Not Significant
MN047293	atpA	PQ279223	atpA	0.00437716	0.0495543	0.0883306	ATPA	ATP synthase	Strong Purifying Selection	Not Significant
OR909687	atpE	OR460023	atpE	0.00661205	0.0749125	0.0882637	ATPE	ATP synthase	Strong Purifying Selection	Not Significant
OR909686	atpA	OR460024	atpA	0.00437616	0.0495898	0.0882471	ATPA	ATP synthase	Strong Purifying Selection	Not Significant
MN047293	atpB	OR460024	atpB	0.00445593	0.0505011	0.0882342	ATPB	ATP synthase	Strong Purifying Selection	Not Significant
OR909686	atpB	OR460023	atpB	0.00445593	0.0505011	0.0882342	ATPB	ATP synthase	Strong Purifying Selection	Not Significant
MN047293	atpB	OR460025	atpB	0.00445491	0.0505375	0.0881506	ATPB	ATP synthase	Strong Purifying Selection	Not Significant
KP168671	atpA	OR713739	atpA	0.004375	0.0496313	0.0881501	ATPA	ATP synthase	Strong Purifying Selection	Not Significant
MG925366	atpA	PQ279222	atpA	0.00437484	0.0496371	0.0881364	ATPA	ATP synthase	Strong Purifying Selection	Not Significant
OR909687	atpA	MW375127	atpA	0.00262521	0.0298224	0.088028	ATPA	ATP synthase	Strong Purifying Selection	Not Significant
OR909686	atpA	MW375127	atpA	0.00262521	0.0298224	0.088028	ATPA	ATP synthase	Strong Purifying Selection	Not Significant
KP205432	atpB	OR713739	atpB	0.00267222	0.0303907	0.0879289	ATPB	ATP synthase	Strong Purifying Selection	Not Significant
OR713740	atpE	OR460023	atpE	0.00660457	0.0751885	0.0878402	ATPE	ATP synthase	Strong Purifying Selection	Not Significant
JX087681	atpA	PV424006	atpA	0.0061331	0.0698218	0.0878393	ATPA	ATP synthase	Strong Purifying Selection	Not Significant
PQ279223	atpI	MN200381	atpI	0.00355765	0.0405119	0.0878175	ATPI	ATP synthase	Strong Purifying Selection	Not Significant
MW191791	atpI	MN200381	atpI	0.00355765	0.0405119	0.0878175	ATPI	ATP synthase	Strong Purifying Selection	Not Significant
MN200381	atpI	OR460023	atpI	0.00355765	0.0405119	0.0878175	ATPI	ATP synthase	Strong Purifying Selection	Not Significant
MN200381	atpI	OR460022	atpI	0.00355765	0.0405119	0.0878175	ATPI	ATP synthase	Strong Purifying Selection	Not Significant
Seq21	atpA	OR460024	atpA	0.00262333	0.0298888	0.0877695	ATPA	ATP synthase	Strong Purifying Selection	Not Significant
[truncated: 29,743 more rows]

## Sheet: Table S9B
Table S9B. Statistical assessment of selective pressures across chloroplast gene functional categories in Epidendreae
Functional_Category	N	Mean_dN_dS	Median_dN_dS	SD	SEM	95%_CI	t_value	P_value	P_adjusted	Significance	Positive_Selection_N	Positive_Selection_Percentage
Hypothetical reading frame	1770	0.813171	0.831132	0.445576	0.010591	[0.7924, 0.8339]	-17.6404	2.77525e-64	3.33029e-63	***	433	24.46
Protein processing & transport	3366	0.461344	0.400188	0.38357	0.00661132	[0.4484, 0.4743]	-81.4749	0	0	***	170	5.05
NADH dehydrogenase	3085	0.450704	0.329897	0.410951	0.00739882	[0.4362, 0.4652]	-74.2409	0	0	***	207	6.71
Other	45	0.43927	0.352272	0.292083	0.0435412	[0.3515, 0.527]	-12.8782	1.58657e-16	1.90389e-15	***	3	6.67
Large ribosomal protein	3699	0.368673	0.286792	0.286735	0.00471453	[0.3594, 0.3779]	-133.911	0	0	***	144	3.89
Small ribosomal protein	6459	0.350721	0.27066	0.306283	0.00381101	[0.3433, 0.3582]	-170.369	0	0	***	247	3.82
Cytochrome b/f complex	1454	0.350179	0.319679	0.256479	0.0067262	[0.337, 0.3634]	-96.6104	0	0	***	25	1.72
RNA polymerase	2118	0.300385	0.286973	0.120042	0.00260839	[0.2953, 0.3055]	-268.218	0	0	***	3	0.14
Photosystem I	1923	0.272759	0.108696	0.422704	0.00963933	[0.2539, 0.2917]	-75.4453	0	0	***	116	6.03
Photosystem II	4284	0.22087	0.131108	0.233755	0.00357138	[0.2139, 0.2279]	-218.159	0	0	***	58	1.35
RubisCO large subunit	640	0.204926	0.18329	0.107048	0.00423144	[0.1966, 0.2132]	-187.897	0	0	***	0	0
ATP synthase	2897	0.198224	0.114337	0.267798	0.00497546	[0.1885, 0.208]	-161.146	0	0	***	63	2.17
Note: Statistical tests evaluate departure from the neutral expectation (dN/dS = 1) using one-sample t-tests. CI, confidence interval; SD, standard deviation; SEM, standard error of the mean. P-values are corrected for multiple hypothesis testing using the Bonferroni method to control the family-wise error rate (FWER). Significance levels: *** P < 0.001; ** P < 0.01; * P < 0.05; ns, not statistic…

## Sheet: Table S9C
Table S9C. Post-hoc pairwise comparisons of dN/dS ratios among functional gene categories using Wilcoxon rank-sum tests with Bonferroni correction
Function_1	Function_2	Mean_Diff	W_Statistic	P_Value	Cohens_D	P_Adjusted	Significance
ATP synthase	Cytochrome b/f complex	-0.151955	913958	2.43481e-204	-0.575433	1.60698e-202	***
ATP synthase	Hypothetical reading frame	-0.614947	386350	0	-1.77662	0	***
ATP synthase	Large ribosomal protein	-0.170449	2589928	8.1982e-285	-0.611857	5.41081e-283	***
ATP synthase	NADH dehydrogenase	-0.25248	1786497	0	-0.723366	0	***
ATP synthase	Other	-0.241046	16705	1.005e-17	-0.898828	6.63301e-16	***
ATP synthase	Photosystem I	-0.0745345	3.01392e+06	1.37174e-06	-0.22038	9.05348e-05	***
ATP synthase	RNA polymerase	-0.102161	1.0705e+06	0	-0.468672	0	***
ATP synthase	RubisCO large subunit	-0.00670178	580834	1.3097e-49	-0.0271741	8.64399e-48	***
Cytochrome b/f complex	Hypothetical reading frame	-0.462992	397967	2.12576e-250	-1.24332	1.403e-248	***
Cytochrome b/f complex	Large ribosomal protein	-0.0184944	2724048	0.468074	-0.0663991	1	ns
Cytochrome b/f complex	NADH dehydrogenase	-0.100526	1.97824e+06	1.34394e-10	-0.272726	8.87e-09	***
Cytochrome b/f complex	Other	-0.0890907	25349	0.00998229	-0.345855	0.658831	ns
Cytochrome b/f complex	Photosystem I	0.0774204	2022443	9.27105e-110	0.214664	6.1189e-108	***
Cytochrome b/f complex	RubisCO large subunit	0.145253	649652	1.95842e-47	0.654925	1.29255e-45	***
Hypothetical reading frame	Large ribosomal protein	0.444498	5.40916e+06	0	1.28392	0	***
Hypothetical reading frame	NADH dehydrogenase	0.362466	4.27003e+06	2.42788e-235	0.855074	1.6024e-233	***
Hypothetical reading frame	Other	0.373901	61679.5	3.08116e-10	0.845009	2.03357e-08	***
Hypothetical reading frame	RubisCO large subunit	0.608245	1056943	6.41322e-232	1.5763	4.23273e-230	***
NADH dehydrogenase	Large ribosomal protein	0.0820312	6.40417e+06	3.45472e-18	0.235215	2.28012e-16	***
NADH dehydrogenase	Other	0.0114348	64511	0.415456	0.0279226	1	ns
NADH dehydrogenase	RubisCO large subunit	0.245779	1.45634e+06	4.61104e-80	0.652547	3.04328e-78	***
Other	Large ribosomal protein	0.0705964	101110	0.0130999	0.246153	0.864595	ns
Photosystem I	Hypothetical reading frame	-0.540412	423005	0	-1.24572	0	***
Photosystem I	Large ribosomal protein	-0.0959147	2115103	1.3497e-137	-0.282584	8.90804e-136	***
Photosystem I	NADH dehydrogenase	-0.177946	1548793	1.82785e-178	-0.428266	1.20638e-176	***
Photosystem I	Other	-0.166511	18859	9.23275e-11	-0.396243	6.09361e-09	***
Photosystem I	RubisCO large subunit	0.0678327	470493	4.09251e-19	0.183295	2.70106e-17	***
Photosystem II	ATP synthase	0.0226462	6.37194e+06	0.0532733	0.0912967	1	ns
Photosystem II	Cytochrome b/f complex	-0.129309	1764141	3.91876e-135	-0.539427	2.58638e-133	***
Photosystem II	Hypothetical reading frame	-0.592301	677701	0	-1.90469	0	***
Photosystem II	Large ribosomal protein	-0.147803	4747068	4.3133e-210	-0.569238	2.84678e-208	***
Photosystem II	NADH dehydrogenase	-0.229834	3.38427e+06	2.05069e-280	-0.718005	1.35346e-278	***
Photosystem II	Other	-0.218399	40498	2.06417e-11	-0.931655	1.36235e-09	***
Photosystem II	Photosystem I	-0.0518883	4.54269e+06	8.63383e-11	-0.170092	5.69833e-09	***
Photosystem II	Protein processing & transport	-0.240473	3.25049e+06	0	-0.778834	0	***
Photosystem II	RNA polymerase	-0.0795151	2570049	9.25609e-176	-0.391109	6.10902e-174	***
Photosystem II	RubisCO large subunit	0.0159444	1.12594e+06	2.8361e-13	0.0720037	1.87183e-11	***
Protein processing & transport	ATP synthase	0.26312	7.9981e+06	0	0.78536	0	***
Protein processing & transport	Cytochrome b/f complex	0.111165	3.00326e+06	4.34569e-36	0.317491	2.86815e-34	***
Protein processing & transport	Hypothetical reading frame	-0.351827	1.32493e+06	2.94886e-235	-0.866556	1.94624e-233	***
Protein processing & transport	Large ribosomal protein	0.0926704	7505712	1.49935e-50	0.275506	9.89572e-49	***
Protein processing & transport	NADH dehydrogenase	0.0106392	5.60618e+06	2.98562e-08	0.0268058	1.97051e-06	***
Protein processing & transport	Other	0.0220741	81297	0.396743	0.0577056	1	ns
Protein processing & transport	Photosystem I	0.188585	4.94366e+06	3.81896e-224	0.473544	2.52051e-222	***
Protein processing & transport	RNA polymerase	0.160958	4.73894e+06	4.89005e-94	0.51983	3.22743e-92	***
Protein processing & transport	RubisCO large subunit	0.256418	1710765	2.11123e-123	0.723885	1.39341e-121	***
RNA polymerase	Cytochrome b/f complex	-0.0497936	1490738	0.105278	-0.264955	1	ns
RNA polymerase	Hypothetical reading frame	-0.512785	456515	0	-1.63612	0	***
RNA polymerase	Large ribosomal protein	-0.0682879	3.8648e+06	0.39487	-0.284703	1	ns
RNA polymerase	NADH dehydrogenase	-0.150319	2727687	3.99476e-24	-0.461689	2.63654e-22	***
RNA polymerase	Other	-0.138884	34355	0.00133683	-1.10303	0.0882307	ns
RNA polymerase	Photosystem I	0.0276268	2.92404e+06	6.58527e-127	0.0907976	4.34628e-125	***
RNA polymerase	RubisCO large subunit	0.0954595	1022817	4.48463e-85	0.814793	2.95985e-83	***
RubisCO large subunit	Large ribosomal protein	-0.163747	772962	9.32218e-45	-0.611135	6.15264e-43	***
RubisCO large subunit	Other	-0.234344	4506	1.25305e-14	-1.84021	8.27012e-13	***
Small ribosomal protein	ATP synthase	0.152497	13733743	1.26027e-287	0.517106	8.31777e-286	***
Small ribosomal protein	Cytochrome b/f complex	0.000542257	4294933	3.5377e-07	0.00182112	2.33488e-05	***
Small ribosomal protein	Hypothetical reading frame	-0.46245	1.91734e+06	0	-1.35588	0	***
Small ribosomal protein	Large ribosomal protein	-0.0179521	1.12126e+07	2.51939e-07	-0.0599777	1.66279e-05	***
Small ribosomal protein	NADH dehydrogenase	-0.0999833	8156323	1.05384e-46	-0.290973	6.95532e-45	***
Small ribosomal protein	Other	-0.0885485	103390	0.000834788	-0.289196	0.055096	ns
Small ribosomal protein	Photosystem I	0.0779626	8513440	5.77064e-135	0.231644	3.80862e-133	***
Small ribosomal protein	Photosystem II	0.129851	1.86538e+07	7.85627e-206	0.464373	5.18514e-204	***
Small ribosomal protein	Protein processing & transport	-0.110623	7952818	5.29251e-106	-0.33044	3.49306e-104	***
Small ribosomal protein	RNA polymerase	0.0503358	6.28107e+06	1.57758e-08	0.18478	1.0412e-06	***
Small ribosomal protein	RubisCO large subunit	0.145795	2.6212e+06	3.70017e-29	0.496022	2.44211e-27	***
Note: Nonparametric Wilcoxon rank-sum tests (Mann-Whitney U tests) assess distributional differences in dN/dS ratios between all possible pairs of functional categories. Effect sizes are quantified using Cohen's d, with conventional interpretations: |d| ≈ 0.2 (small effect), |d| ≈ 0.5 (medium effect), |d| ≈ 0.8 (large effect). P-values are adjusted using the Bonferroni correction to account for t…

## Sheet: Table S9D
Table S9D. Correlation structure between synonymous (dS) and nonsynonymous (dN) substitution rates within functional gene categories
gene_function	n	ka_mean	ks_mean	ka_ks_correlation	cor_p_value	regression_slope	regression_intercept	r_squared	cor_significance
ATP synthase	2897	0.00767581	0.0460595	0.150189	4.42222e-16	0.350263	0.0433709	0.0225568	***
Cytochrome b/f complex	1454	0.0128234	0.0387864	0.406808	4.65946e-59	0.778709	0.0288008	0.165493	***
Hypothetical reading frame	1770	0.0253505	0.0376279	0.750114	7.54438e-320	0.957107	0.0133648	0.562671	***
Large ribosomal protein	3699	0.0214155	0.073045	0.250098	7.32806e-54	0.69794	0.0580983	0.0625491	***
NADH dehydrogenase	3085	0.029325	0.0642912	0.874184	0	1.11244	0.031669	0.764198	***
Other	45	0.0128543	0.0328016	-0.0865014	0.572073	-0.155357	0.0347987	0.00748249	ns
Photosystem I	1923	0.0131829	0.0529774	0.376138	1.12411e-65	0.53571	0.0459152	0.14148	***
Photosystem II	4284	0.00971136	0.0534203	0.177409	1.25429e-31	0.674649	0.0468686	0.0314739	***
Protein processing & transport	3366	0.0221453	0.0599361	0.152478	5.83548e-19	0.354821	0.0520785	0.0232495	***
RNA polymerase	2118	0.0135806	0.0465772	0.812258	0	2.34366	0.0147489	0.659763	***
RubisCO large subunit	640	0.00662323	0.033802	0.616298	3.31819e-68	2.52046	0.0171085	0.379823	***
Small ribosomal protein	6459	0.0151781	0.0543569	0.580847	0	1.05381	0.0383621	0.337384	***
Note: Pearson product-moment correlation coefficients (r) quantify the linear association between dN and dS within each functional gene category. Strong positive correlations (r > 0.7) may reflect shared underlying evolutionary forces, including generation time effects, mutational spectrum biases, or pleiotropic functional constraints. Ordinary least squares (OLS) regression parameters describe t…
