# Supplementary material for: The Complete Chloroplast Genome of Encyclia tampensis (Orchidaceae): Structural Variation and Heterogeneous Evolutionary Dynamics in Epidendreae
Source: Genes (Basel). 2025 Nov 28;16(12):1418. doi: 10.3390/genes16121418 (PMC12733160; doi:10.3390/genes16121418)
Supplement: Supplementary file 1 [file genes-16-01418-s001.zip › Tables S10 Orchidaceae_Phylogenetic_Analysis.xlsx]

## Sheet: Table S10A
Table S10A. Species information and phylogenetic characteristics of tribe Epidendreae chloroplast genomes analyzed
Species	Genus	Accession	Branch_Length
Anathallis obovata	Anathallis	MH979332	0.01004
Dracula mendozae	Dracula	OR713737	0.00055
Dracula astuta	Dracula	PP094516	0.00055
Dracula erythrochaete	Dracula	OR713738	0.00055
Masdevallia picturata	Masdevallia	KJ566305	0.00306
Masdevallia coccinea	Masdevallia	KP205432	0.00344
Pleurothallis matudana	Pleurothallis	OR909687	0.00417
Stelis kefersteiniana	Stelis	OR909686	0.00501
Stelis grandiflora	Stelis	MW375129	0.00459
Stelis montserratii	Stelis	MW375125	0.00183
Pabstiella mirabilis	Pabstiella	MW375130	0.01067
Restrepia trichoglossa	Restrepia	OR713739	0.00998
Acianthera recurva	Acianthera	MW375123	0.0101
Phloeophila pelecaniceps	Phloeophila	OR909688	0.00413
Myoxanthus exasperatus	Myoxanthus	MW375127	0.00237
Octomeria grandiflora	Octomeria	MW375128	0.00734
Myrmecophila thomsoniana	Myrmecophila	PQ279223	0.00456
Caularthron bicornutum	Caularthron	PQ279222	0.00409
Epidendrum eburneum	Epidendrum	OR460025	0.00667
Epidendrum avicula	Epidendrum	OR460026	0.01557
Epidendrum ibaguense	Epidendrum	PV424006	0.00805
Epidendrum porpax	Epidendrum	OR460024	0.00995
Epidendrum diffusum	Epidendrum	OR460023	0.00618
Epidendrum ciliare	Epidendrum	OR460022	0.00838
Cattleya liliputana	Cattleya	KP202881	0.00149
Cattleya crispata	Cattleya	KP168671	0.00055
Encyclia tampensis	Encyclia	Not available	0.00609
Changnienia amoena	Changnienia	MN047293	0.00317
Tipularia japonica	Tipularia	ON969396	0.00724
Oreorchis patens	Oreorchis	MN200369	0.00222
Corallorhiza maculata	Corallorhiza	MN200380	0.02349
Corallorhiza sinensis	Corallorhiza	MW191791	0.01324
Corallorhiza striata	Corallorhiza	JX087681	0.01952
Danxiaorchis yangii	Danxiaorchis	OQ540481	0.04039
Cremastra unguiculata	Cremastra	MN200381	0.00379
Cremastra appendiculata	Cremastra	MG925366	0.00253
Cremastra aphylla	Cremastra	MW683324	0.00171
Dryadella lilliputiana	Dryadella	MW375126	0.01115
Specklinia grobyi	Specklinia	OR713740	0.0059
Scaphosepalum antenniferum	Scaphosepalum	OR713741	0.00486
Note: This table presents comprehensive information for all Epidendreae species included in the phylogenetic analysis based on complete chloroplast genome protein sequences. Species names follow current taxonomic nomenclature with GenBank accession numbers provided where available for sequence verification and reproducibility. Branch lengths represent evolutionary distances calculated from maximu…

## Sheet: Table S10B
Table S10B. Genus-level phylogenetic statistics for tribe Epidendreae chloroplast genome comparative analysis
Genus	Species_Count	Mean_Branch_Length	SD_Branch_Length	Min_Branch_Length	Max_Branch_Length
Epidendrum	6	0.009133	0.003424	0.00618	0.01557
Corallorhiza	3	0.01875	0.005168	0.01324	0.02349
Cremastra	3	0.002677	0.001048	0.00171	0.00379
Dracula	3	0.00055	0	0.00055	0.00055
Stelis	3	0.00381	0.001728	0.00183	0.00501
Cattleya	2	0.00102	0.000665	0.00055	0.00149
Masdevallia	2	0.00325	0.000269	0.00306	0.00344
Acianthera	1	0.0101		0.0101	0.0101
Anathallis	1	0.01004		0.01004	0.01004
Caularthron	1	0.00409		0.00409	0.00409
Changnienia	1	0.00317		0.00317	0.00317
Danxiaorchis	1	0.04039		0.04039	0.04039
Dryadella	1	0.01115		0.01115	0.01115
Encyclia	1	0.00609		0.00609	0.00609
Myoxanthus	1	0.00237		0.00237	0.00237
Myrmecophila	1	0.00456		0.00456	0.00456
Octomeria	1	0.00734		0.00734	0.00734
Oreorchis	1	0.00222		0.00222	0.00222
Pabstiella	1	0.01067		0.01067	0.01067
Phloeophila	1	0.00413		0.00413	0.00413
Pleurothallis	1	0.00417		0.00417	0.00417
Restrepia	1	0.00998		0.00998	0.00998
Scaphosepalum	1	0.00486		0.00486	0.00486
Specklinia	1	0.0059		0.0059	0.0059
Tipularia	1	0.00724		0.00724	0.00724
Note: This table summarizes phylogenetic characteristics at the genus level within tribe Epidendreae. Species count indicates the taxonomic sampling intensity for each genus in the current analysis. Branch length statistics including mean, standard deviation, minimum, and maximum values characterize patterns of evolutionary divergence within genera. These metrics provide quantitative insights int…
